# Supplementary material for: 14-(2,3-Dichloro­phen­yl)-9,10-dimethyl­benzimidazo[1,2-a]benzo[f][1,8]naphthyridine-6-carbonitrile
Source: Acta Crystallogr Sect E Struct Rep Online. 2009 Mar 19;65(Pt 4):o792. doi: 10.1107/S1600536809008447 (PMC2969033; doi:10.1107/S1600536809008447)
Supplement: Supplementary file 1 [file e-65-0o792-sup1.cif]

##############################################################################
###                                                                        ###
###        Electronic paper (Acta Crystallographica Section E)             ###
###                                                                        ###
##############################################################################
#                                                                            #
# This CIF contains the data in a paper accepted for publication in Acta     #
# Crystallographica Section E. It conforms to the requirements of Notes      #
# for Authors for Section E, and has been peer reviewed under the auspices   #
# of the IUCr Commission on Journals.                                        #
#                                                                            #
# Full details of the Crystallographic Information File format               #
# are given in the paper "The Crystallographic Information File (CIF):       #
# a New Standard Archive File for Crystallography" by S. R. Hall, F. H.      #
# Allen and I. D. Brown [Acta Cryst. (1991), A47, 655-685].                  #
#                                                                            #
# The current version of the core CIF dictionary is obtainable from          #
# ftp://ftp.iucr.org/pub/cif_core.dic. The current version number is 2.4.    #
#                                                                            #
# Software is freely available for graphical display of the structure(s) in  #
# this CIF.  For information consult the CIF home page http://www.iucr.org/  #
# cif/home.html                                                              #
#                                                                            #
# This file may be used for bona fide research purposes within the           #
# scientific community so long as proper attribution is given to the journal # 
# article from which it was obtained.                                        #
#                                                                            #
##############################################################################
                                             
data_I
_audit_creation_method     SHELXL-97
_chemical_name_systematic
;
14-(2,3-Dichlorophenyl)-9,10-dimethylbenzimidazo[1,2-
<i>a</i>]benzo[<i>f</i>][1,8]naphthyridine-6-carbonitrile
;
_chemical_name_common     ?
_chemical_formula_moiety     'C27 H16 Cl2 N4'
_chemical_formula_sum     'C27 H16 Cl2 N4'
_chemical_formula_iupac     'C27 H16 Cl2 N4'
_chemical_formula_weight     467.34
_chemical_melting_point     ?
_symmetry_cell_setting     Triclinic
_symmetry_space_group_name_H-M     'P -1'
_symmetry_space_group_name_Hall     '-P 1'
loop_
    _symmetry_equiv_pos_as_xyz
    'x, y, z'
    '-x, -y, -z'
_cell_length_a     8.5588(8)
_cell_length_b     11.0751(13)
_cell_length_c     12.2332(11)
_cell_angle_alpha     76.985(9)
_cell_angle_beta     75.986(8)
_cell_angle_gamma     85.438(9)
_cell_volume     1095.77(19)
_cell_formula_units_Z     2
_cell_measurement_reflns_used     6294
_cell_measurement_theta_min     2.6577
_cell_measurement_theta_max     28.5657
_cell_measurement_temperature     293(2)
_exptl_crystal_description     Prism
_exptl_crystal_colour     'Pale orange'
_exptl_crystal_size_max     .6
_exptl_crystal_size_mid     .1
_exptl_crystal_size_min     .1
_exptl_crystal_density_diffrn     1.416
_exptl_crystal_density_meas     ?
_exptl_crystal_density_method     'not measured'
_exptl_crystal_F_000     480
_exptl_absorpt_coefficient_mu     0.320
_exptl_absorpt_correction_type     'multi-scan'
_exptl_absorpt_process_details     '(CrysAlis RED; Oxford Diffraction, 2009)'
_exptl_absorpt_correction_T_min     0.82
_exptl_absorpt_correction_T_max     0.97
_exptl_special_details
;
;
_diffrn_ambient_temperature     293(2)
_diffrn_radiation_type     MoK\a
_diffrn_radiation_wavelength     0.71069
_diffrn_radiation_source     'Enhance (Mo) X-ray Source'
_diffrn_radiation_monochromator     graphite
_diffrn_measurement_device_type     'Oxford-Diffraction Xcalibur-3'
_diffrn_measurement_method     \w
_diffrn_detector_area_resol_mean     16.1827
_diffrn_reflns_number     20237
_diffrn_reflns_av_R_equivalents     0.0336
_diffrn_reflns_av_sigmaI/netI     0.0478
_diffrn_reflns_theta_min     2.67
_diffrn_reflns_theta_max     26.00
_diffrn_reflns_theta_full     26.00
_diffrn_measured_fraction_theta_max     0.995
_diffrn_measured_fraction_theta_full     0.995
_diffrn_reflns_limit_h_min     -10
_diffrn_reflns_limit_h_max     10
_diffrn_reflns_limit_k_min     -13
_diffrn_reflns_limit_k_max     13
_diffrn_reflns_limit_l_min     -15
_diffrn_reflns_limit_l_max     15
_diffrn_standards_number     0
_diffrn_standards_interval_count     ?
_diffrn_standards_interval_time     ?
_diffrn_standards_decay_%     ?
_refine_special_details
;
Refinement of <i>F</i>^2^ against ALL reflections. The weighted <i>R</i>-factor
<i>wR</i> and goodness of fit <i>S</i> are based on <i>F</i>^2^, conventional
<i>R</i>-factors <i>R</i> are based on <i>F</i>, with <i>F</i> set to zero for
negative <i>F</i>^2^. The threshold expression of <i>F</i>^2^ >
\s(<i>F</i>^2^) is used only for calculating <i>R</i>-factors(gt) <i>etc</i>.
and is not relevant to the choice of reflections for refinement.
<i>R</i>-factors based on <i>F</i>^2^ are statistically about twice as large
as those based on <i>F</i>, and <i>R</i>- factors based on ALL data will be
even larger.
;
_reflns_number_total     4290
_reflns_number_gt     2405
_reflns_threshold_expression     I>2\s(I)
_refine_ls_structure_factor_coef     Fsqd
_refine_ls_matrix_type     full
_refine_ls_R_factor_all     0.0722
_refine_ls_R_factor_gt     0.0339
_refine_ls_wR_factor_gt     0.0689
_refine_ls_wR_factor_ref     0.0720
_refine_ls_goodness_of_fit_ref     1.008
_refine_ls_restrained_S_all     1.008
_refine_ls_number_reflns     4290
_refine_ls_number_parameters     300
_refine_ls_number_restraints     0
_refine_ls_hydrogen_treatment     constr
_refine_ls_weighting_scheme     calc
_refine_ls_weighting_details
                   'calc w=1/[\s^2^(Fo^2^)+(0.03P)^2^] where P=(Fo^2^+2Fc^2^)/3'
_atom_sites_solution_hydrogens     geom
_atom_sites_solution_primary     direct
_atom_sites_solution_secondary     difmap
_refine_ls_shift/su_max     ?
_refine_ls_shift/su_max_lt     0.001
_refine_ls_shift/su_mean     0.000
_refine_diff_density_max     0.191
_refine_diff_density_min     -0.237
_refine_ls_extinction_method     none
_refine_ls_extinction_coef     ?
loop_
    _atom_type_symbol
    _atom_type_description
    _atom_type_scat_dispersion_real
    _atom_type_scat_dispersion_imag
    _atom_type_scat_source
    'C' 'C' 0.0033 0.0016
                         'International Tables Vol C Tables 4.2.6.8 and 6.1.1.4'
    'H' 'H' 0.0000 0.0000
                         'International Tables Vol C Tables 4.2.6.8 and 6.1.1.4'
    'N' 'N' 0.0061 0.0033
                         'International Tables Vol C Tables 4.2.6.8 and 6.1.1.4'
    'Cl' 'Cl' 0.1484 0.1585
                         'International Tables Vol C Tables 4.2.6.8 and 6.1.1.4'
_computing_data_collection     'CrysAlis Pro (Oxford Diffraction, 2009)'
_computing_cell_refinement     'CrysAlis Pro (Oxford Diffraction, 2009)'
_computing_data_reduction     'CrysAlis Pro (Oxford Diffraction, 2009)'
_computing_structure_solution     'SHELXS97 (Sheldrick, 2008)'
_computing_structure_refinement     'SHELXL97 (Sheldrick, 2008)'
_computing_molecular_graphics
;
ORTEP-3 for Windows (Farrugia, 1997) and
Mercury (Macrae <i>et al.</i>, 2006)
;
_computing_publication_material
;
publCIF (Westrip, 2009)
;
loop_
    _atom_site_type_symbol
    _atom_site_label
    _atom_site_fract_x
    _atom_site_fract_y
    _atom_site_fract_z
    _atom_site_U_iso_or_equiv
    _atom_site_adp_type
    _atom_site_calc_flag
    _atom_site_refinement_flags
    _atom_site_occupancy
    _atom_site_disorder_assembly
    _atom_site_disorder_group
    Cl Cl1 0.53369(8) 0.08996(5) 0.11087(4) 0.07512(19) Uani d . 1 . .
    Cl Cl2 0.55737(9) 0.26410(6) -0.13175(4) 0.0980(2) Uani d . 1 . .
    N N1 0.24410(16) 0.07841(12) 0.33502(10) 0.0416(4) Uani d . 1 . .
    N N2 0.15186(16) -0.10485(12) 0.46081(10) 0.0380(3) Uani d . 1 . .
    N N3 0.05348(17) -0.29056(13) 0.56580(11) 0.0445(4) Uani d . 1 . .
    N N4 0.1445(2) -0.31290(16) 0.85388(14) 0.0799(6) Uani d . 1 . .
    C C1 0.4249(2) 0.22794(16) 0.09828(14) 0.0478(5) Uani d . 1 . .
    C C2 0.4347(2) 0.30496(19) -0.01113(14) 0.0553(5) Uani d . 1 . .
    C C3 0.3485(2) 0.41496(19) -0.02191(16) 0.0599(6) Uani d . 1 . .
    H H3A 0.3550 0.4660 -0.0944 0.072 Uiso calc R 1 . .
    C C4 0.2526(2) 0.45022(18) 0.07372(17) 0.0637(6) Uani d . 1 . .
    H H4A 0.1933 0.5244 0.0653 0.076 Uiso calc R 1 . .
    C C5 0.2435(2) 0.37670(17) 0.18209(15) 0.0575(5) Uani d . 1 . .
    H H5A 0.1802 0.4023 0.2465 0.069 Uiso calc R 1 . .
    C C6 0.3291(2) 0.26398(16) 0.19503(13) 0.0439(4) Uani d . 1 . .
    C C7 0.3168(2) 0.18469(15) 0.31350(13) 0.0411(4) Uani d . 1 . .
    C C8 0.22786(19) 0.00654(15) 0.44182(13) 0.0373(4) Uani d . 1 . .
    C C9 0.1249(2) -0.19032(15) 0.56664(13) 0.0388(4) Uani d . 1 . .
    C C10 0.0316(2) -0.27288(15) 0.45439(13) 0.0402(4) Uani d . 1 . .
    C C11 0.0918(2) -0.15919(15) 0.38690(13) 0.0388(4) Uani d . 1 . .
    C C12 0.0814(2) -0.12061(16) 0.27243(14) 0.0469(5) Uani d . 1 . .
    H H12A 0.1221 -0.0450 0.2283 0.056 Uiso calc R 1 . .
    C C13 0.0089(2) -0.19800(17) 0.22635(14) 0.0506(5) Uani d . 1 . .
    C C14 -0.0526(2) -0.31292(16) 0.29292(15) 0.0471(5) Uani d . 1 . .
    C C15 -0.0407(2) -0.34975(16) 0.40614(14) 0.0457(4) Uani d . 1 . .
    H H15A -0.0808 -0.4256 0.4501 0.055 Uiso calc R 1 . .
    C C16 -0.1334(2) -0.39560(17) 0.24225(15) 0.0624(6) Uani d . 1 . .
    H H16A -0.1458 -0.4763 0.2922 0.094 Uiso calc R 1 . .
    H H16B -0.0686 -0.4025 0.1679 0.094 Uiso calc R 1 . .
    H H16C -0.2374 -0.3607 0.2343 0.094 Uiso calc R 1 . .
    C C17 -0.0053(3) -0.1566(2) 0.10197(16) 0.0844(7) Uani d . 1 . .
    H H17A 0.0436 -0.0775 0.0691 0.127 Uiso calc R 1 . .
    H H17B -0.1170 -0.1497 0.0995 0.127 Uiso calc R 1 . .
    H H17C 0.0485 -0.2164 0.0588 0.127 Uiso calc R 1 . .
    C C18 0.1780(2) -0.15844(16) 0.65802(13) 0.0421(4) Uani d . 1 . .
    C C19 0.1568(2) -0.24516(17) 0.76740(15) 0.0527(5) Uani d . 1 . .
    C C20 0.2535(2) -0.05020(16) 0.64046(13) 0.0431(4) Uani d . 1 . .
    H H20A 0.2882 -0.0312 0.7009 0.052 Uiso calc R 1 . .
    C C21 0.28103(19) 0.03485(15) 0.53223(13) 0.0375(4) Uani d . 1 . .
    C C22 0.36455(19) 0.14875(15) 0.50764(13) 0.0392(4) Uani d . 1 . .
    C C23 0.3824(2) 0.22500(15) 0.39544(13) 0.0396(4) Uani d . 1 . .
    C C24 0.4691(2) 0.33565(16) 0.36838(15) 0.0491(5) Uani d . 1 . .
    H H24A 0.4811 0.3866 0.2954 0.059 Uiso calc R 1 . .
    C C25 0.5350(2) 0.36845(17) 0.44770(15) 0.0534(5) Uani d . 1 . .
    H H25A 0.5927 0.4409 0.4284 0.064 Uiso calc R 1 . .
    C C26 0.5162(2) 0.29336(17) 0.55808(16) 0.0530(5) Uani d . 1 . .
    H H26A 0.5612 0.3166 0.6120 0.064 Uiso calc R 1 . .
    C C27 0.4328(2) 0.18652(16) 0.58793(14) 0.0462(5) Uani d . 1 . .
    H H27A 0.4208 0.1381 0.6620 0.055 Uiso calc R 1 . .
loop_
    _atom_site_aniso_label
    _atom_site_aniso_U_11
    _atom_site_aniso_U_22
    _atom_site_aniso_U_33
    _atom_site_aniso_U_12
    _atom_site_aniso_U_13
    _atom_site_aniso_U_23
    Cl1 0.1038(5) 0.0659(4) 0.0530(3) 0.0237(3) -0.0178(3) -0.0166(3)
    Cl2 0.1300(6) 0.1142(5) 0.0412(3) 0.0138(5) -0.0102(3) -0.0149(3)
    N1 0.0466(9) 0.0348(8) 0.0384(8) -0.0005(7) -0.0089(7) 0.0011(7)
    N2 0.0416(9) 0.0340(8) 0.0337(8) 0.0004(7) -0.0077(6) 0.0009(6)
    N3 0.0464(9) 0.0416(9) 0.0402(9) -0.0028(8) -0.0085(7) 0.0013(7)
    N4 0.1199(17) 0.0661(12) 0.0471(10) -0.0184(12) -0.0227(10) 0.0103(9)
    C1 0.0549(13) 0.0468(11) 0.0441(11) -0.0044(10) -0.0180(9) -0.0066(9)
    C2 0.0628(14) 0.0632(13) 0.0401(11) -0.0086(11) -0.0163(10) -0.0043(10)
    C3 0.0633(15) 0.0666(15) 0.0446(12) -0.0157(12) -0.0172(11) 0.0085(10)
    C4 0.0627(15) 0.0506(12) 0.0649(14) 0.0010(11) -0.0148(11) 0.0131(10)
    C5 0.0586(14) 0.0491(12) 0.0512(12) 0.0007(10) -0.0083(10) 0.0114(10)
    C6 0.0466(12) 0.0427(11) 0.0392(10) -0.0091(9) -0.0111(9) 0.0019(8)
    C7 0.0421(11) 0.0370(10) 0.0383(10) 0.0007(9) -0.0047(8) -0.0015(8)
    C8 0.0360(10) 0.0325(10) 0.0373(10) 0.0022(8) -0.0036(8) -0.0011(8)
    C9 0.0392(11) 0.0362(10) 0.0341(10) 0.0024(9) -0.0040(8) 0.0012(8)
    C10 0.0399(11) 0.0368(10) 0.0381(10) 0.0028(9) -0.0071(8) 0.0004(8)
    C11 0.0380(11) 0.0387(10) 0.0375(10) 0.0033(8) -0.0085(8) -0.0054(8)
    C12 0.0576(13) 0.0360(10) 0.0430(11) -0.0020(9) -0.0112(9) -0.0003(9)
    C13 0.0597(13) 0.0474(12) 0.0431(11) 0.0017(10) -0.0130(10) -0.0062(9)
    C14 0.0433(11) 0.0476(11) 0.0505(11) 0.0035(9) -0.0107(9) -0.0125(9)
    C15 0.0464(12) 0.0358(10) 0.0512(11) -0.0033(9) -0.0095(9) -0.0027(9)
    C16 0.0685(15) 0.0579(13) 0.0648(13) -0.0059(11) -0.0189(11) -0.0160(10)
    C17 0.133(2) 0.0714(15) 0.0532(13) -0.0218(15) -0.0388(14) 0.0033(11)
    C18 0.0460(12) 0.0394(11) 0.0356(10) 0.0031(9) -0.0074(8) -0.0010(8)
    C19 0.0657(14) 0.0483(12) 0.0418(11) -0.0077(10) -0.0122(10) -0.0025(10)
    C20 0.0480(12) 0.0437(11) 0.0365(10) 0.0034(9) -0.0109(8) -0.0064(8)
    C21 0.0366(11) 0.0365(10) 0.0357(9) 0.0051(8) -0.0062(8) -0.0041(8)
    C22 0.0352(11) 0.0384(10) 0.0408(10) 0.0061(9) -0.0049(8) -0.0083(8)
    C23 0.0396(11) 0.0338(10) 0.0401(10) 0.0024(8) -0.0035(8) -0.0043(8)
    C24 0.0539(13) 0.0398(11) 0.0470(11) -0.0029(10) -0.0032(9) -0.0041(9)
    C25 0.0542(13) 0.0448(11) 0.0598(13) -0.0071(10) -0.0039(10) -0.0161(10)
    C26 0.0537(13) 0.0525(12) 0.0561(12) 0.0000(10) -0.0118(10) -0.0195(10)
    C27 0.0501(12) 0.0441(11) 0.0436(10) 0.0043(10) -0.0108(9) -0.0094(9)
_geom_special_details
;
All e.s.d.'s (except the e.s.d. in the dihedral angle between two l.s. planes)
are estimated using the full covariance matrix. The cell e.s.d.'s are taken
into account individually in the estimation of e.s.d.'s in distances, angles
and torsion angles; correlations between e.s.d.'s in cell parameters are only
used when they are defined by crystal symmetry. An approximate (isotropic)
treatment of cell e.s.d.'s is used for estimating e.s.d.'s involving l.s.
planes.
;
loop_
    _geom_bond_atom_site_label_1
    _geom_bond_atom_site_label_2
    _geom_bond_site_symmetry_2
    _geom_bond_distance
    _geom_bond_publ_flag
    Cl1 C1 . 1.7214(18) ?
    Cl2 C2 . 1.7201(19) ?
    N1 C7 . 1.319(2) ?
    N1 C8 . 1.3495(19) ?
    N2 C8 . 1.3873(19) ?
    N2 C11 . 1.4009(19) ?
    N2 C9 . 1.4013(19) ?
    N3 C9 . 1.3123(19) ?
    N3 C10 . 1.3886(19) ?
    N4 C19 . 1.138(2) ?
    C1 C6 . 1.387(2) ?
    C1 C2 . 1.403(2) ?
    C2 C3 . 1.370(3) ?
    C3 C4 . 1.373(2) ?
    C3 H3A . 0.9300 ?
    C4 C5 . 1.378(2) ?
    C4 H4A . 0.9300 ?
    C5 C6 . 1.393(2) ?
    C5 H5A . 0.9300 ?
    C6 C7 . 1.500(2) ?
    C7 C23 . 1.426(2) ?
    C8 C21 . 1.397(2) ?
    C9 C18 . 1.425(2) ?
    C10 C15 . 1.394(2) ?
    C10 C11 . 1.401(2) ?
    C11 C12 . 1.392(2) ?
    C12 C13 . 1.382(2) ?
    C12 H12A . 0.9300 ?
    C13 C14 . 1.411(2) ?
    C13 C17 . 1.519(2) ?
    C14 C15 . 1.379(2) ?
    C14 C16 . 1.505(2) ?
    C15 H15A . 0.9300 ?
    C16 H16A . 0.9600 ?
    C16 H16B . 0.9600 ?
    C16 H16C . 0.9600 ?
    C17 H17A . 0.9600 ?
    C17 H17B . 0.9600 ?
    C17 H17C . 0.9600 ?
    C18 C20 . 1.357(2) ?
    C18 C19 . 1.441(2) ?
    C20 C21 . 1.421(2) ?
    C20 H20A . 0.9300 ?
    C21 C22 . 1.436(2) ?
    C22 C27 . 1.408(2) ?
    C22 C23 . 1.420(2) ?
    C23 C24 . 1.416(2) ?
    C24 C25 . 1.360(2) ?
    C24 H24A . 0.9300 ?
    C25 C26 . 1.397(2) ?
    C25 H25A . 0.9300 ?
    C26 C27 . 1.363(2) ?
    C26 H26A . 0.9300 ?
    C27 H27A . 0.9300 ?
loop_
    _geom_angle_atom_site_label_1
    _geom_angle_atom_site_label_2
    _geom_angle_atom_site_label_3
    _geom_angle_site_symmetry_1
    _geom_angle_site_symmetry_3
    _geom_angle
    _geom_angle_publ_flag
    C7 N1 C8 . . 117.45(14) ?
    C8 N2 C11 . . 131.25(13) ?
    C8 N2 C9 . . 123.19(13) ?
    C11 N2 C9 . . 105.54(13) ?
    C9 N3 C10 . . 104.64(13) ?
    C6 C1 C2 . . 119.87(16) ?
    C6 C1 Cl1 . . 120.71(13) ?
    C2 C1 Cl1 . . 119.42(14) ?
    C3 C2 C1 . . 119.80(17) ?
    C3 C2 Cl2 . . 119.59(15) ?
    C1 C2 Cl2 . . 120.60(15) ?
    C2 C3 C4 . . 120.37(17) ?
    C2 C3 H3A . . 119.8 ?
    C4 C3 H3A . . 119.8 ?
    C3 C4 C5 . . 120.64(18) ?
    C3 C4 H4A . . 119.7 ?
    C5 C4 H4A . . 119.7 ?
    C4 C5 C6 . . 119.98(18) ?
    C4 C5 H5A . . 120.0 ?
    C6 C5 H5A . . 120.0 ?
    C1 C6 C5 . . 119.33(15) ?
    C1 C6 C7 . . 121.37(15) ?
    C5 C6 C7 . . 119.29(15) ?
    N1 C7 C23 . . 123.58(14) ?
    N1 C7 C6 . . 116.15(14) ?
    C23 C7 C6 . . 120.27(15) ?
    N1 C8 N2 . . 115.72(14) ?
    N1 C8 C21 . . 125.72(15) ?
    N2 C8 C21 . . 118.56(13) ?
    N3 C9 N2 . . 113.47(14) ?
    N3 C9 C18 . . 129.35(14) ?
    N2 C9 C18 . . 117.18(15) ?
    N3 C10 C15 . . 129.18(15) ?
    N3 C10 C11 . . 111.38(15) ?
    C15 C10 C11 . . 119.44(15) ?
    C12 C11 C10 . . 121.67(16) ?
    C12 C11 N2 . . 133.34(16) ?
    C10 C11 N2 . . 104.97(13) ?
    C13 C12 C11 . . 117.98(16) ?
    C13 C12 H12A . . 121.0 ?
    C11 C12 H12A . . 121.0 ?
    C12 C13 C14 . . 121.22(15) ?
    C12 C13 C17 . . 118.67(17) ?
    C14 C13 C17 . . 120.11(17) ?
    C15 C14 C13 . . 119.97(17) ?
    C15 C14 C16 . . 119.31(16) ?
    C13 C14 C16 . . 120.72(16) ?
    C14 C15 C10 . . 119.72(16) ?
    C14 C15 H15A . . 120.1 ?
    C10 C15 H15A . . 120.1 ?
    C14 C16 H16A . . 109.5 ?
    C14 C16 H16B . . 109.5 ?
    H16A C16 H16B . . 109.5 ?
    C14 C16 H16C . . 109.5 ?
    H16A C16 H16C . . 109.5 ?
    H16B C16 H16C . . 109.5 ?
    C13 C17 H17A . . 109.5 ?
    C13 C17 H17B . . 109.5 ?
    H17A C17 H17B . . 109.5 ?
    C13 C17 H17C . . 109.5 ?
    H17A C17 H17C . . 109.5 ?
    H17B C17 H17C . . 109.5 ?
    C20 C18 C9 . . 120.27(14) ?
    C20 C18 C19 . . 120.64(15) ?
    C9 C18 C19 . . 119.04(15) ?
    N4 C19 C18 . . 178.0(2) ?
    C18 C20 C21 . . 121.74(15) ?
    C18 C20 H20A . . 119.1 ?
    C21 C20 H20A . . 119.1 ?
    C8 C21 C20 . . 119.06(15) ?
    C8 C21 C22 . . 116.76(14) ?
    C20 C21 C22 . . 124.16(14) ?
    C27 C22 C23 . . 118.74(16) ?
    C27 C22 C21 . . 123.32(15) ?
    C23 C22 C21 . . 117.92(14) ?
    C24 C23 C22 . . 118.74(15) ?
    C24 C23 C7 . . 122.71(15) ?
    C22 C23 C7 . . 118.51(16) ?
    C25 C24 C23 . . 120.91(16) ?
    C25 C24 H24A . . 119.5 ?
    C23 C24 H24A . . 119.5 ?
    C24 C25 C26 . . 120.03(17) ?
    C24 C25 H25A . . 120.0 ?
    C26 C25 H25A . . 120.0 ?
    C27 C26 C25 . . 120.95(17) ?
    C27 C26 H26A . . 119.5 ?
    C25 C26 H26A . . 119.5 ?
    C26 C27 C22 . . 120.63(16) ?
    C26 C27 H27A . . 119.7 ?
    C22 C27 H27A . . 119.7 ?
loop_
    _geom_torsion_atom_site_label_1
    _geom_torsion_atom_site_label_2
    _geom_torsion_atom_site_label_3
    _geom_torsion_atom_site_label_4
    _geom_torsion_site_symmetry_1
    _geom_torsion_site_symmetry_2
    _geom_torsion_site_symmetry_3
    _geom_torsion_site_symmetry_4
    _geom_torsion
    _geom_torsion_publ_flag
    C6 C1 C2 C3 . . . . -0.6(3) ?
    Cl1 C1 C2 C3 . . . . 180.00(14) ?
    C6 C1 C2 Cl2 . . . . 178.11(14) ?
    Cl1 C1 C2 Cl2 . . . . -1.3(2) ?
    C1 C2 C3 C4 . . . . 0.1(3) ?
    Cl2 C2 C3 C4 . . . . -178.65(15) ?
    C2 C3 C4 C5 . . . . 1.0(3) ?
    C3 C4 C5 C6 . . . . -1.5(3) ?
    C2 C1 C6 C5 . . . . 0.1(3) ?
    Cl1 C1 C6 C5 . . . . 179.47(14) ?
    C2 C1 C6 C7 . . . . -179.36(16) ?
    Cl1 C1 C6 C7 . . . . 0.0(2) ?
    C4 C5 C6 C1 . . . . 1.0(3) ?
    C4 C5 C6 C7 . . . . -179.58(17) ?
    C8 N1 C7 C23 . . . . 1.9(2) ?
    C8 N1 C7 C6 . . . . -178.42(14) ?
    C1 C6 C7 N1 . . . . -67.7(2) ?
    C5 C6 C7 N1 . . . . 112.84(18) ?
    C1 C6 C7 C23 . . . . 111.97(19) ?
    C5 C6 C7 C23 . . . . -67.5(2) ?
    C7 N1 C8 N2 . . . . -179.53(14) ?
    C7 N1 C8 C21 . . . . 0.2(2) ?
    C11 N2 C8 N1 . . . . 2.2(2) ?
    C9 N2 C8 N1 . . . . -179.90(14) ?
    C11 N2 C8 C21 . . . . -177.54(15) ?
    C9 N2 C8 C21 . . . . 0.4(2) ?
    C10 N3 C9 N2 . . . . 0.31(18) ?
    C10 N3 C9 C18 . . . . -179.18(16) ?
    C8 N2 C9 N3 . . . . -178.98(14) ?
    C11 N2 C9 N3 . . . . -0.62(18) ?
    C8 N2 C9 C18 . . . . 0.6(2) ?
    C11 N2 C9 C18 . . . . 178.94(14) ?
    C9 N3 C10 C15 . . . . -178.96(17) ?
    C9 N3 C10 C11 . . . . 0.12(18) ?
    N3 C10 C11 C12 . . . . -179.17(15) ?
    C15 C10 C11 C12 . . . . 0.0(2) ?
    N3 C10 C11 N2 . . . . -0.49(17) ?
    C15 C10 C11 N2 . . . . 178.69(14) ?
    C8 N2 C11 C12 . . . . -2.7(3) ?
    C9 N2 C11 C12 . . . . 179.09(18) ?
    C8 N2 C11 C10 . . . . 178.81(15) ?
    C9 N2 C11 C10 . . . . 0.63(16) ?
    C10 C11 C12 C13 . . . . 0.2(2) ?
    N2 C11 C12 C13 . . . . -178.08(17) ?
    C11 C12 C13 C14 . . . . -0.2(3) ?
    C11 C12 C13 C17 . . . . 179.24(17) ?
    C12 C13 C14 C15 . . . . 0.0(3) ?
    C17 C13 C14 C15 . . . . -179.43(18) ?
    C12 C13 C14 C16 . . . . 179.13(16) ?
    C17 C13 C14 C16 . . . . -0.3(3) ?
    C13 C14 C15 C10 . . . . 0.2(3) ?
    C16 C14 C15 C10 . . . . -178.96(15) ?
    N3 C10 C15 C14 . . . . 178.80(16) ?
    C11 C10 C15 C14 . . . . -0.2(2) ?
    N3 C9 C18 C20 . . . . 178.47(16) ?
    N2 C9 C18 C20 . . . . -1.0(2) ?
    N3 C9 C18 C19 . . . . 1.2(3) ?
    N2 C9 C18 C19 . . . . -178.29(15) ?
    C9 C18 C20 C21 . . . . 0.5(2) ?
    C19 C18 C20 C21 . . . . 177.75(15) ?
    N1 C8 C21 C20 . . . . 179.41(15) ?
    N2 C8 C21 C20 . . . . -0.9(2) ?
    N1 C8 C21 C22 . . . . -2.0(2) ?
    N2 C8 C21 C22 . . . . 177.66(13) ?
    C18 C20 C21 C8 . . . . 0.4(2) ?
    C18 C20 C21 C22 . . . . -177.98(15) ?
    C8 C21 C22 C27 . . . . -176.46(15) ?
    C20 C21 C22 C27 . . . . 2.0(2) ?
    C8 C21 C22 C23 . . . . 1.8(2) ?
    C20 C21 C22 C23 . . . . -179.73(15) ?
    C27 C22 C23 C24 . . . . 0.4(2) ?
    C21 C22 C23 C24 . . . . -177.92(14) ?
    C27 C22 C23 C7 . . . . 178.34(15) ?
    C21 C22 C23 C7 . . . . 0.0(2) ?
    N1 C7 C23 C24 . . . . 175.85(15) ?
    C6 C7 C23 C24 . . . . -3.8(2) ?
    N1 C7 C23 C22 . . . . -2.0(2) ?
    C6 C7 C23 C22 . . . . 178.35(15) ?
    C22 C23 C24 C25 . . . . 0.4(2) ?
    C7 C23 C24 C25 . . . . -177.44(16) ?
    C23 C24 C25 C26 . . . . -0.7(3) ?
    C24 C25 C26 C27 . . . . 0.3(3) ?
    C25 C26 C27 C22 . . . . 0.5(3) ?
    C23 C22 C27 C26 . . . . -0.9(2) ?
    C21 C22 C27 C26 . . . . 177.38(15) ?
data_global
_journal_date_recd_electronic     2009-03-03
_journal_date_accepted     2009-03-07
_journal_name_full     'Acta Crystallographica, Section E'
_journal_year     2009
_journal_volume     65
_journal_issue      4
_journal_page_first     o792
_journal_page_last     o792
_journal_paper_category     QO
_journal_coeditor_code     SJ2589
_publ_contact_author_name     'Andrii V. Tarasov'
_publ_contact_author_address
;
National Taras Shevchenko University,
Department of Chemistry,
64 Volodymyrska Str., Kyiv 01601, Ukraine
;
_publ_contact_author_email     'antaran@gala.net'
_publ_contact_author_fax     '+380445732397'
_publ_contact_author_phone     '+380445732397'
_publ_section_title
;\
14-(2,3-Dichlorophenyl)-9,10-dimethylbenzimidazo[1,2-<i>a</i>]benzo[<i>f</i>]\
[1,8]naphthyridine-6-carbonitrile
;
loop_
    _publ_author_name
    _publ_author_address
    'Tarasov, Andrii V.'
;
National Taras Shevchenko University,
Department of Chemistry,
64 Volodymyrska Str., Kyiv 01601, Ukraine
;
    'Volovnenko, Tatyana A.'
;
National Taras Shevchenko University,
Department of Chemistry,
64 Volodymyrska Str., Kyiv 01601, Ukraine
;
    'Zubatyuk, Roman I.'
;
STC "Institute for Single Crystals",
National Academy of Science of Ukraine,
60 Lenina Ave.,
Kharkiv 61001, Ukraine
;
    'Shishkin, Oleg V.'
;
STC "Institute for Single Crystals",
National Academy of Science of Ukraine,
60 Lenina Ave.,
Kharkiv 61001, Ukraine
;
    'Volovenko, Yulian M.'
;
National Taras Shevchenko University,
Department of Chemistry,
64 Volodymyrska Str., Kyiv 01601, Ukraine
;
