# Supplementary material for: 14-(2,3-Dichloro­phen­yl)-9,10-dimethyl­benzimidazo[1,2-a]benzo[f][1,8]naphthyridine-6-carbonitrile
Source: Acta Crystallogr Sect E Struct Rep Online. 2009 Mar 19;65(Pt 4):o792. doi: 10.1107/S1600536809008447 (PMC2969033; doi:10.1107/S1600536809008447)
Supplement: Supplementary file 2 [file e-65-0o792-Isup2.hkl]

# 
# h,k,l, Fc-squared, Fo-squared, sigma(Fo-squared) and status flag 
# 
data_I
_shelx_title ' vol31 in P-1' 
_shelx_refln_list_code          4 
_shelx_F_calc_maximum      191.71 
_exptl_crystal_F_000       480.00 
_reflns_d_resolution_high  0.8107 
 
loop_ 
 _symmetry_equiv_pos_as_xyz 
 'x, y, z' 
 '-x, -y, -z' 
 
_cell_length_a     8.5588 
_cell_length_b    11.0751 
_cell_length_c    12.2332 
_cell_angle_alpha  76.985 
_cell_angle_beta   75.986 
_cell_angle_gamma  85.438 
 
_shelx_F_squared_multiplier     1.000 
 
loop_ 
 _refln_index_h 
 _refln_index_k 
 _refln_index_l 
 _refln_F_squared_calc 
 _refln_F_squared_meas 
 _refln_F_squared_sigma 
 _refln_observed_status 
   2   0   0     3611.29     3560.33     29.17 o 
   3   0   0      762.09      707.93      5.14 o 
   4   0   0      323.68      305.00      4.63 o 
   5   0   0       17.24       16.18      3.86 o 
   6   0   0       19.12       24.28      4.77 o 
   7   0   0       12.18       12.53      4.71 o 
   8   0   0        1.14        1.41      6.89 o 
   9   0   0        0.42        2.51      6.44 o 
  10   0   0       51.77       56.46      6.69 o 
 -10   1   0       12.57        6.77      6.87 o 
  -9   1   0        0.99        6.55      6.97 o 
  -8   1   0        3.86        4.19      6.10 o 
  -7   1   0       15.43       18.11      4.61 o 
  -6   1   0       54.93       54.12      3.13 o 
  -5   1   0       50.54       50.13      3.75 o 
  -4   1   0      693.03      658.20      7.16 o 
  -3   1   0     1284.07     1228.91      7.67 o 
  -2   1   0     7439.63     7678.34     66.14 o 
  -1   1   0       56.90       64.31      4.86 o 
   1   1   0       82.49       69.27      7.44 o 
   2   1   0     3394.64     3519.17     33.94 o 
   3   1   0      398.21      379.07      4.64 o 
   4   1   0      103.17      105.47      4.06 o 
   5   1   0        4.65        4.40      3.94 o 
   6   1   0      216.88      218.78      5.55 o 
   7   1   0       72.05       79.27      5.28 o 
   8   1   0       10.40        7.99      5.87 o 
   9   1   0        4.31        0.38      6.13 o 
  10   1   0        1.77        6.88      7.32 o 
 -10   2   0        0.16        1.28      9.72 o 
  -9   2   0        4.31        3.17      7.51 o 
  -8   2   0       86.11       87.63      6.49 o 
  -7   2   0       45.94       44.16      6.16 o 
  -6   2   0        1.47        1.42      6.43 o 
  -5   2   0      164.00      166.37      6.52 o 
  -4   2   0      434.94      470.39      6.68 o 
  -3   2   0      549.34      526.98      6.56 o 
  -2   2   0    17262.81    17344.90    135.42 o 
  -1   2   0      955.47      982.05      6.28 o 
   0   2   0     9770.46     9436.67     54.35 o 
   1   2   0     1955.55     1878.03     11.55 o 
   2   2   0     1217.78     1258.63     10.39 o 
   3   2   0      127.47      123.60      3.86 o 
   4   2   0      379.23      395.47      5.58 o 
   5   2   0       14.99       19.47      4.37 o 
   6   2   0      166.09      176.33      5.63 o 
   7   2   0        5.23        6.74      5.13 o 
   8   2   0       49.87       45.39      5.90 o 
   9   2   0        3.61        1.64      6.72 o 
  10   2   0        0.09        2.10      6.71 o 
  -9   3   0        3.16        6.04      6.79 o 
  -8   3   0        5.25        3.99      6.81 o 
  -7   3   0       49.26       50.70      7.31 o 
  -6   3   0        1.46        6.34      7.09 o 
  -5   3   0        0.23        7.37      6.37 o 
  -4   3   0     1551.09     1582.45     14.86 o 
  -3   3   0      583.56      612.73      6.85 o 
  -2   3   0      845.45      896.24      9.08 o 
  -1   3   0       52.18       55.94      2.51 o 
   0   3   0      159.47      153.90      2.53 o 
   1   3   0     1427.58     1387.69      7.74 o 
   2   3   0      284.48      289.80      4.82 o 
   3   3   0        0.40        0.00      6.26 o 
   4   3   0      441.98      482.89      7.30 o 
   5   3   0       98.73      111.21      5.82 o 
   6   3   0      132.62      155.79      5.99 o 
   7   3   0        0.34        3.96      5.54 o 
   8   3   0       17.25       19.88      6.44 o 
   9   3   0       66.87       65.26      6.68 o 
  10   3   0       28.41       23.95     10.67 o 
  -9   4   0        6.61        7.91      7.13 o 
  -8   4   0        0.01        0.00      7.81 o 
  -7   4   0        1.08        0.00      7.47 o 
  -6   4   0        0.13        2.85      6.97 o 
  -5   4   0       49.81       47.32      7.82 o 
  -4   4   0      164.06      177.22      6.45 o 
  -3   4   0        0.14        0.97      4.59 o 
  -2   4   0      275.47      276.52      3.65 o 
  -1   4   0     1334.39     1272.19     16.65 o 
   0   4   0      115.29      116.77      3.47 o 
   1   4   0       27.57       22.41      2.99 o 
   2   4   0      950.66     1012.93      7.59 o 
   3   4   0      890.88      979.54      7.74 o 
   4   4   0       17.74       16.73      5.90 o 
   5   4   0       47.19       54.73      4.80 o 
   6   4   0       32.41       41.17      7.91 o 
   7   4   0       41.57       47.25      6.28 o 
   8   4   0        4.09        2.50      5.87 o 
   9   4   0        4.94        3.73      6.36 o 
  -9   5   0        0.29        1.64      9.73 o 
  -8   5   0        7.82        0.72      8.89 o 
  -7   5   0       11.30       16.98      7.32 o 
  -6   5   0       12.57        9.00      6.98 o 
  -5   5   0       14.17       12.73      7.55 o 
  -4   5   0       25.34       26.39      5.93 o 
  -3   5   0       14.87       22.39      3.91 o 
  -2   5   0      525.98      561.23      4.69 o 
  -1   5   0      205.09      212.31      3.79 o 
   0   5   0      297.22      269.36      4.42 o 
   1   5   0        0.11        3.77      3.06 o 
   2   5   0     1249.61     1285.71      8.45 o 
   3   5   0      818.11      835.67      8.42 o 
   4   5   0      164.65      170.53      5.85 o 
   5   5   0      236.50      242.87      6.74 o 
   6   5   0        6.30       10.35      5.85 o 
   7   5   0      102.33      105.51      7.42 o 
   8   5   0       51.30       46.02      7.35 o 
   9   5   0       85.57       80.32      8.09 o 
  -9   6   0        0.76        0.00     15.95 o 
  -8   6   0        0.21        0.41      9.21 o 
  -7   6   0        0.10        0.22      7.41 o 
  -6   6   0        2.47        1.64      8.15 o 
  -5   6   0       59.94       62.59      6.76 o 
  -4   6   0       28.15       23.61      4.48 o 
  -3   6   0      519.53      522.24      6.48 o 
  -2   6   0        2.09        4.59      3.09 o 
  -1   6   0     1689.14     1716.91     12.86 o 
   0   6   0       91.87       70.95      4.04 o 
   1   6   0       47.04       41.99      4.59 o 
   2   6   0       26.65       17.47      5.13 o 
   3   6   0       37.02       39.08      4.75 o 
   4   6   0        4.58        6.97      5.64 o 
   5   6   0       21.22       17.48      5.69 o 
   6   6   0        3.57        4.03      5.79 o 
   7   6   0       17.61       19.68      6.02 o 
   8   6   0       34.44       28.91      6.47 o 
   9   6   0        4.79        6.51      7.73 o 
  -8   7   0        2.56        3.91      8.82 o 
  -7   7   0       11.83       12.01      8.22 o 
  -6   7   0       27.98       36.71      8.11 o 
  -5   7   0      166.22      176.39      5.80 o 
  -4   7   0      193.90      185.56      5.94 o 
  -3   7   0      333.35      330.76      5.10 o 
  -2   7   0      132.71      129.80      4.67 o 
  -1   7   0      277.02      270.84      4.92 o 
   0   7   0       18.41       18.78      4.84 o 
   1   7   0      101.80      110.12      5.28 o 
   2   7   0       81.92       74.35      6.29 o 
   3   7   0        3.61        0.74      4.25 o 
   4   7   0        4.80        8.87      5.38 o 
   5   7   0      141.55      144.57      6.94 o 
   6   7   0       38.02       27.88      5.72 o 
   7   7   0      175.53      177.24     11.09 o 
   8   7   0       25.44       19.65      7.30 o 
  -7   8   0        0.66        1.02     14.48 o 
  -6   8   0       48.79       62.00      9.10 o 
  -5   8   0       19.42       20.49      7.11 o 
  -4   8   0       56.45       58.93      4.64 o 
  -3   8   0       31.50       35.09      3.89 o 
  -2   8   0       45.17       46.99      4.61 o 
  -1   8   0        1.50        0.45      3.90 o 
   0   8   0       24.09       26.65      5.35 o 
   1   8   0        3.11        4.95      5.25 o 
   2   8   0        7.59        7.79      5.78 o 
   3   8   0        0.00        3.00      6.41 o 
   4   8   0       10.43        7.58      4.71 o 
   5   8   0      208.49      204.37      8.38 o 
   6   8   0       56.26       60.95      9.36 o 
   7   8   0        9.37       10.85      8.52 o 
   8   8   0        1.90        1.38      9.00 o 
  -7   9   0        0.02        0.00      8.79 o 
  -6   9   0        5.01        3.94      7.39 o 
  -5   9   0        7.91        7.81      6.98 o 
  -4   9   0        0.44        2.16      6.12 o 
  -3   9   0       17.50       13.92      3.92 o 
  -2   9   0        3.64        3.42      4.45 o 
  -1   9   0        5.55        7.14      4.12 o 
   0   9   0       22.41       21.05      6.48 o 
   1   9   0       13.01        8.73      5.52 o 
   2   9   0        0.49        0.00      5.97 o 
   3   9   0       22.54       16.57      6.62 o 
   4   9   0       22.62       18.75      7.03 o 
   5   9   0       19.71       11.19      6.19 o 
   6   9   0        7.24        4.16     11.48 o 
   7   9   0        0.53        0.15      8.29 o 
  -6  10   0        1.98        0.00      8.27 o 
  -5  10   0       15.54       12.78      7.06 o 
  -4  10   0        6.87        3.46      7.01 o 
  -3  10   0       15.42       12.86      6.45 o 
  -2  10   0        8.11        5.34      4.42 o 
  -1  10   0        0.55        2.15      4.54 o 
   0  10   0       18.44       16.93      5.38 o 
   1  10   0        0.01        0.00      5.22 o 
   2  10   0       82.00       83.68      7.02 o 
   3  10   0      216.87      210.44      8.37 o 
   4  10   0        1.66        0.00      6.22 o 
   5  10   0       29.57       34.16      7.30 o 
   6  10   0        0.44        1.33      6.71 o 
  -5  11   0        2.65        0.00      7.91 o 
  -4  11   0       18.39       16.57      6.63 o 
  -3  11   0       61.91       65.47      7.50 o 
  -2  11   0       12.07       15.25      6.64 o 
  -1  11   0        2.07        1.48      4.78 o 
   0  11   0       72.14       75.84      6.01 o 
   1  11   0        1.87        2.25      5.73 o 
   2  11   0        3.52        4.25      7.35 o 
   3  11   0        2.84        4.32      5.97 o 
   4  11   0      110.37      113.69      7.58 o 
   5  11   0        0.00        1.40      7.13 o 
  -4  12   0        3.18        0.00     10.63 o 
  -3  12   0      140.15      146.48      8.71 o 
  -2  12   0        0.07        1.11      7.89 o 
  -1  12   0       12.20       11.15      5.53 o 
   0  12   0        4.29        8.88      6.62 o 
   1  12   0        3.99        3.43      6.81 o 
   2  12   0        0.78        0.00      8.96 o 
   3  12   0       18.64       10.73      7.02 o 
   4  12   0       18.53       14.42      6.76 o 
  -1  13   0        8.19        3.52      7.21 o 
   0  13   0        1.24        5.01      8.08 o 
   1  13   0        6.15        9.95      7.43 o 
   2  13   0        0.65        0.24      6.79 o 
  -1 -13   1        5.29        0.13     14.44 o 
   0 -13   1       21.84       19.09     11.14 o 
   1 -13   1        2.21       11.56     16.47 o 
  -4 -12   1        0.86        1.57     11.94 o 
  -3 -12   1        0.05        0.00      6.84 o 
  -2 -12   1        2.24        0.00      6.85 o 
  -1 -12   1       15.60       18.16      6.94 o 
   0 -12   1        1.70        2.40      6.04 o 
   1 -12   1        6.27        6.11      5.47 o 
   2 -12   1       65.74       73.23      7.52 o 
   3 -12   1       12.66       15.37     14.75 o 
  -5 -11   1        9.93       13.02      7.40 o 
  -4 -11   1       24.84       27.96      7.13 o 
  -3 -11   1       30.12       31.44      6.33 o 
  -2 -11   1        0.24        2.03      7.51 o 
  -1 -11   1        0.33        0.00      6.07 o 
   0 -11   1       58.72       50.40      5.66 o 
   1 -11   1      129.95      131.43      6.63 o 
   2 -11   1        3.40        0.11      7.33 o 
   3 -11   1      200.34      187.68     11.42 o 
   4 -11   1       16.92       15.67      7.13 o 
   5 -11   1        2.41        5.75     11.08 o 
  -6 -10   1       12.41        6.73      7.41 o 
  -5 -10   1       16.04       13.70      6.62 o 
  -4 -10   1        0.11        0.00      6.61 o 
  -3 -10   1       25.55       31.42      6.44 o 
  -2 -10   1      178.13      165.76      7.49 o 
  -1 -10   1        9.66        8.88      5.44 o 
   0 -10   1       14.24       13.26      6.10 o 
   1 -10   1      125.66      111.04      5.08 o 
   2 -10   1        2.08        0.16      6.25 o 
   3 -10   1       64.87       65.17      9.50 o 
   4 -10   1       63.69       66.02      6.86 o 
   5 -10   1       23.07       22.81      7.43 o 
   6 -10   1       22.63       22.68      7.81 o 
  -7  -9   1        0.59        1.85      9.66 o 
  -6  -9   1        3.73        0.00      9.27 o 
  -5  -9   1        3.85        0.00      9.45 o 
  -4  -9   1        1.95        2.40      6.92 o 
  -3  -9   1       27.31       26.26      6.31 o 
  -2  -9   1        7.93        0.11      6.40 o 
  -1  -9   1       36.26       37.82      5.62 o 
   0  -9   1        5.34        2.72      5.47 o 
   1  -9   1        1.77        0.99      4.50 o 
   2  -9   1       12.45        9.49      4.59 o 
   3  -9   1        3.52        5.40      8.09 o 
   4  -9   1        0.90        0.75      7.58 o 
   5  -9   1       55.64       50.42      7.64 o 
   6  -9   1        9.23       11.73      7.27 o 
   7  -9   1       28.27       21.08      8.07 o 
  -7  -8   1       23.05       29.92     10.02 o 
  -6  -8   1        2.01        2.77      8.93 o 
  -5  -8   1       13.96        6.17      9.09 o 
  -4  -8   1       14.98       14.45      4.91 o 
  -3  -8   1       19.18       21.66      6.56 o 
  -2  -8   1       64.15       72.38      6.87 o 
  -1  -8   1      177.70      178.04      6.29 o 
   0  -8   1      108.60      112.76      5.78 o 
   1  -8   1       43.11       39.25      4.40 o 
   2  -8   1       39.85       40.48      4.24 o 
   3  -8   1       96.02       91.37      4.25 o 
   4  -8   1        0.00        0.00      7.59 o 
   5  -8   1        4.49        7.69      6.41 o 
   6  -8   1        3.71        0.00      7.47 o 
   7  -8   1       64.05       61.10      8.03 o 
   8  -8   1       24.42       22.34     15.87 o 
  -8  -7   1        1.72        3.64      6.39 o 
  -7  -7   1       91.95       96.53      9.21 o 
  -6  -7   1        4.46        6.78      5.55 o 
  -5  -7   1       29.30       25.84      5.12 o 
  -4  -7   1        1.74        1.90      5.57 o 
  -3  -7   1        0.66        0.00      4.65 o 
  -2  -7   1      101.78      103.40      6.75 o 
  -1  -7   1        0.01        0.00      5.01 o 
   0  -7   1       12.23       20.64      4.78 o 
   1  -7   1        6.11       18.51      4.60 o 
   2  -7   1      170.36      175.32      4.60 o 
   3  -7   1       11.25       13.57      3.40 o 
   4  -7   1      176.93      166.86      4.82 o 
   5  -7   1        2.72        2.43      6.29 o 
   6  -7   1        2.41        1.65      7.60 o 
   7  -7   1        1.58        0.47      8.56 o 
   8  -7   1        0.02        0.91      9.11 o 
  -8  -6   1       14.85        9.01      6.62 o 
  -7  -6   1       16.61       18.30      6.12 o 
  -6  -6   1       40.31       39.87      6.01 o 
  -5  -6   1       22.30       21.30      5.22 o 
  -4  -6   1       61.48       63.08      5.55 o 
  -3  -6   1       10.42        9.87      5.43 o 
  -2  -6   1       27.93       24.30      4.55 o 
  -1  -6   1      251.96      238.84      5.58 o 
   0  -6   1      343.79      340.03      5.67 o 
   1  -6   1      275.65      290.35      4.71 o 
   2  -6   1      335.95      324.73      4.69 o 
   3  -6   1       46.07       42.55      3.28 o 
   4  -6   1       94.88      102.18      4.42 o 
   5  -6   1        0.02        1.83      4.40 o 
   6  -6   1        4.22        0.32      7.31 o 
   7  -6   1       12.72       14.18      8.61 o 
   8  -6   1        3.44        2.04      7.65 o 
   9  -6   1        9.62       11.74     17.50 o 
  -9  -5   1       53.44       59.64      9.36 o 
  -8  -5   1        1.11        4.30      5.76 o 
  -7  -5   1       31.98       35.61      5.61 o 
  -6  -5   1        6.56       13.18      6.25 o 
  -5  -5   1       22.03       20.98      4.81 o 
  -4  -5   1       28.57       27.26      5.64 o 
  -3  -5   1      479.54      473.73      6.83 o 
  -2  -5   1        4.88        0.00      4.08 o 
  -1  -5   1     1564.52     1611.03      9.23 o 
   0  -5   1        7.58       19.72      3.85 o 
   1  -5   1     1560.16     1545.84     11.77 o 
   2  -5   1       33.12       34.36      2.33 o 
   3  -5   1      410.60      448.19      4.30 o 
   4  -5   1       57.28       57.25      5.39 o 
   5  -5   1       21.95       21.95      6.28 o 
   6  -5   1       16.69       22.24      7.01 o 
   7  -5   1       40.08       49.53      7.29 o 
   8  -5   1       16.86       19.15      8.12 o 
   9  -5   1        1.20        0.00      8.83 o 
  -9  -4   1       20.27       12.55      6.93 o 
  -8  -4   1        0.59        0.33      7.67 o 
  -7  -4   1       36.98       41.13      7.00 o 
  -6  -4   1       35.84       40.89      8.18 o 
  -5  -4   1        0.26        0.00      5.23 o 
  -4  -4   1      176.06      180.51      5.41 o 
  -3  -4   1       67.42       82.19      5.17 o 
  -2  -4   1        1.44        4.32      4.12 o 
  -1  -4   1       68.43       58.58      3.75 o 
   0  -4   1      627.49      637.69      7.25 o 
   1  -4   1      812.26      750.63      4.56 o 
   2  -4   1      752.40      754.44      6.38 o 
   3  -4   1      845.05      781.87      6.73 o 
   4  -4   1      109.45      106.28      5.64 o 
   5  -4   1       41.00       38.84      6.41 o 
   6  -4   1       71.00       75.62      7.36 o 
   7  -4   1        0.68        0.00      7.15 o 
   8  -4   1       15.59       16.10      7.32 o 
   9  -4   1        7.07        3.56      7.99 o 
  -9  -3   1       16.99       13.78      6.32 o 
  -8  -3   1        1.15        0.79      5.79 o 
  -7  -3   1       48.12       64.17      6.27 o 
  -6  -3   1       69.27       79.48      6.40 o 
  -5  -3   1      267.62      286.15     16.64 o 
  -4  -3   1      277.33      315.22      5.61 o 
  -3  -3   1      483.54      524.83      5.86 o 
  -2  -3   1      129.72      155.36      5.07 o 
  -1  -3   1     4319.02     4140.29     62.27 o 
   0  -3   1       20.11       14.98      2.78 o 
   1  -3   1      731.42      716.95      6.61 o 
   2  -3   1      207.76      207.12      2.27 o 
   3  -3   1      352.58      362.18      3.88 o 
   4  -3   1      266.70      266.20      6.42 o 
   5  -3   1       32.24       34.33      6.40 o 
   6  -3   1        4.45        9.96      5.84 o 
   7  -3   1       11.30       11.76      7.01 o 
   8  -3   1       27.65       28.13      6.45 o 
   9  -3   1        4.78        7.06      6.92 o 
  10  -3   1        3.59        0.09     10.99 o 
  -9  -2   1        0.92        1.68      6.58 o 
  -8  -2   1        1.29        2.77      6.24 o 
  -7  -2   1       58.29       53.01      6.09 o 
  -6  -2   1      278.67      293.64      5.91 o 
  -5  -2   1       15.07       19.62      4.41 o 
  -4  -2   1       28.03       38.29      2.21 o 
  -3  -2   1       92.55       87.69      3.16 o 
  -2  -2   1       94.25       89.45      3.53 o 
  -1  -2   1       18.19       22.51      2.63 o 
   0  -2   1      471.15      444.64      2.57 o 
   1  -2   1      251.83      265.94      2.77 o 
   2  -2   1      791.64      783.99      7.84 o 
   3  -2   1      241.59      246.63      4.59 o 
   4  -2   1        2.84        6.54      4.82 o 
   5  -2   1      218.92      225.31      5.37 o 
   6  -2   1       12.69        9.72      5.04 o 
   7  -2   1       42.49       34.53      6.14 o 
   8  -2   1        7.28       12.50      6.12 o 
   9  -2   1       64.32       54.19      6.64 o 
  10  -2   1        0.70        4.39      7.35 o 
 -10  -1   1        0.01        0.38     17.72 o 
  -9  -1   1        2.65        3.21      6.64 o 
  -8  -1   1       24.12       19.97      5.55 o 
  -7  -1   1       24.03       30.63      5.94 o 
  -6  -1   1      371.72      379.44      5.88 o 
  -5  -1   1      144.68      152.02      4.63 o 
  -4  -1   1      107.97      106.86      3.80 o 
  -3  -1   1       67.61       69.86      1.98 o 
  -2  -1   1      129.30      128.63      2.50 o 
  -1  -1   1     2143.37     2072.68      6.83 o 
   0  -1   1     1169.92     1092.81     15.13 o 
   1  -1   1     1891.35     1895.83     13.27 o 
   2  -1   1      876.97      909.93      8.94 o 
   3  -1   1     1382.40     1341.01      9.06 o 
   4  -1   1        0.27        2.15      3.71 o 
   5  -1   1        2.72        0.33      4.09 o 
   6  -1   1       75.26       77.69      3.98 o 
   7  -1   1        0.35        2.64      4.86 o 
   8  -1   1       10.56       22.28      7.40 o 
   9  -1   1        0.51        3.64      5.74 o 
  10  -1   1        1.09        5.93      6.93 o 
 -10   0   1       10.09        2.90     21.39 o 
  -9   0   1       10.49        8.95      5.77 o 
  -8   0   1      106.57      106.74      6.61 o 
  -7   0   1        0.16        2.79      5.64 o 
  -6   0   1        3.42        6.09      4.33 o 
  -5   0   1      170.11      173.38      4.53 o 
  -4   0   1       51.05       44.68      3.76 o 
  -3   0   1      215.52      224.08      2.52 o 
  -2   0   1     1034.28     1081.88      8.33 o 
  -1   0   1     1595.76     1411.53     64.28 o 
   1   0   1     4147.91     2739.37    316.48 o 
   2   0   1     3780.62     3752.00     16.13 o 
   3   0   1       39.78       40.76      2.95 o 
   4   0   1       33.54       29.73      2.62 o 
   5   0   1       13.79       12.17      1.93 o 
   6   0   1        0.20        0.00      6.06 o 
   7   0   1      134.64      146.99      5.74 o 
   8   0   1       11.11        6.56      4.95 o 
   9   0   1       65.21       57.72      6.40 o 
  10   0   1        0.15        4.53      8.68 o 
 -10   1   1       29.25       20.38     21.50 o 
  -9   1   1        3.02        4.30      6.29 o 
  -8   1   1       21.02       16.14      5.81 o 
  -7   1   1        4.52        4.36      5.76 o 
  -6   1   1       24.85       20.69      4.31 o 
  -5   1   1       51.58       48.95      2.72 o 
  -4   1   1     1518.55     1518.86      9.62 o 
  -3   1   1      305.93      323.55      6.15 o 
  -2   1   1    36753.88    36159.04    202.34 o 
  -1   1   1     1245.66     1250.68     11.60 o 
   1   1   1       62.32       50.19      4.42 o 
   2   1   1     5320.76     5392.02     34.46 o 
   3   1   1       27.43       33.29      3.86 o 
   4   1   1      104.58      109.56      4.20 o 
   5   1   1       65.05       69.63      4.48 o 
   6   1   1       19.84       20.86      4.70 o 
   7   1   1        0.02        0.00      5.16 o 
   8   1   1       45.60       45.84      5.20 o 
   9   1   1        0.21        0.90      6.81 o 
  10   1   1        1.15        7.37      6.18 o 
  -9   2   1        9.63        9.13      6.67 o 
  -8   2   1       87.71       89.89      7.07 o 
  -7   2   1      157.03      161.67      6.74 o 
  -6   2   1      116.96      127.23      7.19 o 
  -5   2   1      517.50      517.33      8.21 o 
  -4   2   1        0.35        0.00      6.03 o 
  -3   2   1        0.67        2.99      4.94 o 
  -2   2   1    20417.61    20289.00    226.85 o 
  -1   2   1      170.03      177.52      2.46 o 
   0   2   1        6.35        4.42      1.32 o 
   1   2   1     3286.43     3232.91     16.76 o 
   2   2   1     6162.30     6134.93     45.28 o 
   3   2   1      908.30      938.37      5.58 o 
   4   2   1      108.33       98.51      4.57 o 
   5   2   1      157.10      150.22      4.81 o 
   6   2   1        5.22        6.44      4.93 o 
   7   2   1       19.24       19.70      5.20 o 
   8   2   1       32.93       27.57      5.32 o 
   9   2   1        0.26        2.77      6.47 o 
  10   2   1        0.46        1.73      7.42 o 
  -9   3   1        2.99        0.65      8.41 o 
  -8   3   1       16.38        9.52      6.69 o 
  -7   3   1        1.77        1.79      7.64 o 
  -6   3   1       20.69       24.97      7.82 o 
  -5   3   1      251.14      241.14      9.71 o 
  -4   3   1     9833.69     9824.20     49.70 o 
  -3   3   1       92.18       96.24      5.24 o 
  -2   3   1     1956.88     1881.10     25.36 o 
  -1   3   1     1140.02     1052.25     11.89 o 
   0   3   1      666.01      662.67      5.37 o 
   1   3   1      806.74      792.73      5.31 o 
   2   3   1      104.04       95.21      3.72 o 
   3   3   1      248.78      235.42      4.70 o 
   4   3   1     2114.70     2165.72     10.13 o 
   5   3   1      163.34      143.81      8.06 o 
   6   3   1      135.57      142.85      5.71 o 
   7   3   1       71.32       71.57      5.42 o 
   8   3   1        0.04        1.20      5.63 o 
   9   3   1        0.00        4.37      6.61 o 
  10   3   1       16.32       13.72      6.58 o 
  -9   4   1        3.81        0.60      6.93 o 
  -8   4   1       18.19       10.52      8.24 o 
  -7   4   1      104.28      105.03      8.53 o 
  -6   4   1       84.48       77.03      7.63 o 
  -5   4   1        0.96        1.50      6.70 o 
  -4   4   1     1053.25     1058.42     14.86 o 
  -3   4   1      239.89      237.26      5.85 o 
  -2   4   1     1039.12     1034.71      7.20 o 
  -1   4   1      476.02      484.35      5.19 o 
   0   4   1       56.17       49.47      3.73 o 
   1   4   1        1.31        2.98      2.18 o 
   2   4   1     1197.82     1265.13      8.67 o 
   3   4   1      787.85      825.19      9.89 o 
   4   4   1      222.11      233.49      6.35 o 
   5   4   1        0.62        1.72      3.29 o 
   6   4   1        7.49        7.24      5.83 o 
   7   4   1       35.58       35.89      5.48 o 
   8   4   1      102.12      110.34      5.77 o 
   9   4   1        6.39        6.29      6.89 o 
  10   4   1        8.66        1.74      9.60 o 
  -9   5   1        0.72        2.58     12.12 o 
  -8   5   1        0.01        0.00      7.98 o 
  -7   5   1       19.85       26.28      7.76 o 
  -6   5   1      467.95      476.53     14.10 o 
  -5   5   1       54.49       53.32      6.63 o 
  -4   5   1      201.46      208.43      7.24 o 
  -3   5   1        8.45        6.88      5.06 o 
  -2   5   1      127.71      123.47      4.35 o 
  -1   5   1      115.66      120.97      3.54 o 
   0   5   1     1018.16     1037.33      9.53 o 
   1   5   1      177.57      188.38      3.30 o 
   2   5   1      210.47      252.93      4.20 o 
   3   5   1        2.83        1.02      3.71 o 
   4   5   1      123.36      141.64      5.62 o 
   5   5   1        6.45        2.37      8.60 o 
   6   5   1        8.25        6.54      7.77 o 
   7   5   1       52.52       59.38      7.24 o 
   8   5   1        7.84       10.80      7.60 o 
   9   5   1       32.39       27.92      7.67 o 
  -8   6   1       46.09       40.12      9.62 o 
  -7   6   1       13.43        9.17      6.75 o 
  -6   6   1        9.76        8.52      6.47 o 
  -5   6   1        3.30        9.33      6.28 o 
  -4   6   1      122.65      124.38      6.90 o 
  -3   6   1       80.09       81.40      4.39 o 
  -2   6   1      190.77      183.03      4.93 o 
  -1   6   1      288.73      269.17      4.51 o 
   0   6   1     2280.93     2382.13     19.58 o 
   1   6   1     2478.28     2566.29     14.69 o 
   2   6   1       60.00       59.27      3.50 o 
   3   6   1       98.21       97.39      4.44 o 
   4   6   1       38.49       37.41      5.12 o 
   5   6   1      234.67      226.56      6.95 o 
   6   6   1      262.19      280.00      7.84 o 
   7   6   1       97.48       84.95      6.81 o 
   8   6   1       74.10       76.65      7.10 o 
   9   6   1        6.30        8.40      8.54 o 
  -8   7   1       28.97       29.45     10.24 o 
  -7   7   1        4.48        7.49      7.77 o 
  -6   7   1       69.47       72.93      7.19 o 
  -5   7   1      112.37      128.26      7.05 o 
  -4   7   1       19.47       19.26      5.21 o 
  -3   7   1      246.08      256.43      5.45 o 
  -2   7   1        1.16        1.20      3.92 o 
  -1   7   1      145.60      152.10      4.65 o 
   0   7   1        0.96        0.50      4.80 o 
   1   7   1        0.85        0.00      4.77 o 
   2   7   1       14.62       12.45      3.71 o 
   3   7   1        1.37        0.00      6.13 o 
   4   7   1       35.14       45.44      4.86 o 
   5   7   1        0.95        2.17      5.30 o 
   6   7   1       17.00       27.06      9.33 o 
   7   7   1       42.15       42.84      8.26 o 
   8   7   1       21.61       11.69      9.35 o 
   9   7   1        4.26        4.29     14.63 o 
  -7   8   1       34.55       33.68      9.72 o 
  -6   8   1        2.28        1.03      8.74 o 
  -5   8   1       38.69       37.29      5.32 o 
  -4   8   1        5.17        4.75      4.69 o 
  -3   8   1       53.99       54.21      4.27 o 
  -2   8   1      182.65      180.56      5.51 o 
  -1   8   1       73.71       72.22      4.49 o 
   0   8   1      184.25      191.67      5.43 o 
   1   8   1      408.42      415.02      7.19 o 
   2   8   1       37.22       32.76      5.77 o 
   3   8   1      427.82      423.70      9.10 o 
   4   8   1       21.36       21.68      6.32 o 
   5   8   1      243.86      231.44      8.61 o 
   6   8   1      132.32      126.26      7.54 o 
   7   8   1        0.06        0.00      8.41 o 
   8   8   1       16.73       10.32      9.76 o 
  -7   9   1        0.20        5.99     12.08 o 
  -6   9   1       22.63       23.73      8.80 o 
  -5   9   1       12.48        9.55      6.51 o 
  -4   9   1       10.02       11.76      4.62 o 
  -3   9   1        3.34        4.62      4.16 o 
  -2   9   1       45.59       44.47      4.68 o 
  -1   9   1       14.57       11.19      4.42 o 
   0   9   1       75.18       72.04      5.21 o 
   1   9   1       11.35       12.37      5.50 o 
   2   9   1        1.29        0.00      6.43 o 
   3   9   1        0.56        0.00      6.61 o 
   4   9   1      109.85       93.98      7.14 o 
   5   9   1      104.86       94.21      7.24 o 
   6   9   1        7.09        7.21     11.61 o 
   7   9   1        1.21        0.00      8.39 o 
  -6  10   1        1.53        0.00      8.41 o 
  -5  10   1       45.19       42.92      7.69 o 
  -4  10   1        0.01        2.72      6.70 o 
  -3  10   1       11.55       15.39      6.96 o 
  -2  10   1        8.77        8.97      4.66 o 
  -1  10   1       18.23       18.38      4.43 o 
   0  10   1       38.38       38.09      5.54 o 
   1  10   1        1.45        1.78      5.09 o 
   2  10   1        1.34        5.44      5.92 o 
   3  10   1      133.54      114.87      7.40 o 
   4  10   1       41.74       36.14      6.60 o 
   5  10   1        4.17        1.55      7.07 o 
   6  10   1        2.94        1.39      6.75 o 
   7  10   1        7.62        8.40      7.46 o 
  -5  11   1        2.35        0.44      7.17 o 
  -4  11   1       27.05       19.93      7.62 o 
  -3  11   1       13.04       14.55      7.25 o 
  -2  11   1        0.38        3.20      6.28 o 
  -1  11   1        0.30        0.22      5.83 o 
   0  11   1        8.63       10.03      5.31 o 
   1  11   1      139.99      143.05      7.44 o 
   2  11   1       37.17       32.32      6.72 o 
   3  11   1        0.10        1.92      6.40 o 
   4  11   1        1.34        0.00      7.87 o 
   5  11   1        5.48        2.42      6.65 o 
   6  11   1        1.44        0.00      7.35 o 
  -4  12   1       27.58       20.57      8.44 o 
  -3  12   1        3.98        7.91      6.56 o 
  -2  12   1       37.06       34.10      7.25 o 
  -1  12   1        2.26        1.80      5.78 o 
   0  12   1       12.85       16.06      5.22 o 
   1  12   1       11.10       13.05      5.51 o 
   2  12   1       18.05       16.34      6.58 o 
   3  12   1        1.17        6.08      7.15 o 
   4  12   1        2.36        0.00      6.30 o 
   5  12   1       23.27       35.56     16.53 o 
  -2  13   1        2.23        0.00      8.28 o 
  -1  13   1        1.01        0.00      6.98 o 
   0  13   1        3.30        2.94      6.02 o 
   1  13   1       15.72       12.19      5.78 o 
   2  13   1        3.77        1.42      7.51 o 
  -3 -12   2       53.43       62.80     10.44 o 
  -2 -12   2        2.40       10.43      8.24 o 
  -1 -12   2        0.50        0.00      9.30 o 
   0 -12   2        0.87        0.00      6.74 o 
   1 -12   2       12.25        8.95      6.73 o 
   2 -12   2        6.11        2.46      7.49 o 
  -4 -11   2        5.15        6.36      7.37 o 
  -3 -11   2       12.67       12.85      6.63 o 
  -2 -11   2       26.68       26.04      6.71 o 
  -1 -11   2       21.72       18.45      5.99 o 
   0 -11   2       26.96       19.82      6.61 o 
   1 -11   2        0.07        0.00      5.04 o 
   2 -11   2        1.89        3.00      7.64 o 
   3 -11   2      219.07      239.42     10.78 o 
   4 -11   2       24.73       18.43      7.79 o 
   5 -11   2       63.30       52.81     28.24 o 
  -6 -10   2        1.26        0.41     10.79 o 
  -5 -10   2        9.84        7.47      7.24 o 
  -4 -10   2       11.06       16.28      6.48 o 
  -3 -10   2       21.86       14.14      6.78 o 
  -2 -10   2        0.12        0.59      5.89 o 
  -1 -10   2      194.65      191.16      7.68 o 
   0 -10   2        6.73        8.69      5.25 o 
   1 -10   2      375.63      401.63      8.03 o 
   2 -10   2       78.26       86.81      6.81 o 
   3 -10   2      117.02      109.19      6.86 o 
   4 -10   2       17.90       24.35      7.88 o 
   5 -10   2       35.61       35.27      8.88 o 
   6 -10   2        2.84        0.00      9.14 o 
  -6  -9   2        0.30        3.76      7.58 o 
  -5  -9   2        0.73        0.34      8.11 o 
  -4  -9   2        1.98        4.81      6.89 o 
  -3  -9   2       25.60       29.16      6.82 o 
  -2  -9   2      493.43      519.60     13.55 o 
  -1  -9   2       48.27       34.70      6.20 o 
   0  -9   2        0.04        0.44      5.43 o 
   1  -9   2      581.95      598.32      7.40 o 
   2  -9   2      286.55      289.77      6.88 o 
   3  -9   2       56.24       59.69      6.02 o 
   4  -9   2       61.85       80.55      7.31 o 
   5  -9   2        1.24        3.79      7.09 o 
   6  -9   2       11.26        8.11      8.87 o 
   7  -9   2        2.27        9.10     10.28 o 
  -7  -8   2        2.71       12.84      9.68 o 
  -6  -8   2        0.05        0.00      8.47 o 
  -5  -8   2        8.71        6.52      7.96 o 
  -4  -8   2       19.51       12.19      5.30 o 
  -3  -8   2      149.85      144.47      6.16 o 
  -2  -8   2       48.80       50.44      6.53 o 
  -1  -8   2        2.86        3.43      6.02 o 
   0  -8   2      181.08      189.81      6.16 o 
   1  -8   2       73.06       82.44      5.47 o 
   2  -8   2       14.02       12.21      4.08 o 
   3  -8   2       39.82       29.50      5.93 o 
   4  -8   2        6.00        2.73      6.19 o 
   5  -8   2        3.49        4.13      6.41 o 
   6  -8   2        3.67        3.48      6.88 o 
   7  -8   2       67.29       62.73      6.86 o 
  -8  -7   2        1.26        2.57      9.92 o 
  -7  -7   2        3.45        2.07      9.17 o 
  -6  -7   2        5.39        2.20      5.68 o 
  -5  -7   2        0.05        0.00      5.18 o 
  -4  -7   2       23.84       14.33      5.42 o 
  -3  -7   2      150.92      145.64      6.84 o 
  -2  -7   2       55.05       55.30      6.46 o 
  -1  -7   2       16.03       17.44      5.44 o 
   0  -7   2       13.48       14.82      5.05 o 
   1  -7   2       65.88       64.89      5.06 o 
   2  -7   2       17.96       20.86      3.87 o 
   3  -7   2       13.47       13.19      3.14 o 
   4  -7   2        6.61        3.72      6.34 o 
   5  -7   2       79.20       62.63      6.92 o 
   6  -7   2       59.76       45.33      7.13 o 
   7  -7   2       38.17       43.67      6.53 o 
   8  -7   2       35.69       31.84      8.56 o 
  -8  -6   2        8.09        8.61     10.71 o 
  -7  -6   2        2.66        2.45      7.20 o 
  -6  -6   2       35.24       39.50      6.31 o 
  -5  -6   2        5.29        6.57      5.17 o 
  -4  -6   2       32.28       37.27      5.13 o 
  -3  -6   2        0.48        0.63      5.70 o 
  -2  -6   2        6.65        2.72      5.05 o 
  -1  -6   2        0.04        2.38      5.91 o 
   0  -6   2       57.53       75.43      4.57 o 
   1  -6   2       30.23       29.34      3.61 o 
   2  -6   2       19.21       25.46      3.02 o 
   3  -6   2        2.48        6.51      2.40 o 
   4  -6   2       50.72       49.34      3.46 o 
   5  -6   2       60.54       55.85      7.79 o 
   6  -6   2       36.17       31.49      8.07 o 
   7  -6   2        5.69        0.40      6.80 o 
   8  -6   2        0.50        3.13     10.93 o 
   9  -6   2        2.05        0.00     10.43 o 
  -9  -5   2       20.47       25.09     12.26 o 
  -8  -5   2        6.75        5.88      6.96 o 
  -7  -5   2        0.98        1.25      5.83 o 
  -6  -5   2        0.91        2.36      6.42 o 
  -5  -5   2        0.65        1.22      7.28 o 
  -4  -5   2       93.21       94.41      5.82 o 
  -3  -5   2      158.40      144.80      5.34 o 
  -2  -5   2       20.12       30.55      4.43 o 
  -1  -5   2       46.57       47.93      4.07 o 
   0  -5   2      190.86      196.62      4.79 o 
   1  -5   2       95.81      109.74      2.93 o 
   2  -5   2      108.52      102.71      2.48 o 
   3  -5   2      171.76      157.47      2.79 o 
   4  -5   2      197.53      201.88      4.02 o 
   5  -5   2      115.89      113.08      6.32 o 
   6  -5   2       67.16       65.60      5.95 o 
   7  -5   2       51.21       54.77      6.83 o 
   8  -5   2        0.03        2.49     14.34 o 
   9  -5   2        7.13        6.14      8.34 o 
  -9  -4   2        0.63        0.00      9.88 o 
  -8  -4   2        4.88        1.98      6.76 o 
  -7  -4   2       18.19       14.75      5.88 o 
  -6  -4   2        8.56        6.72      5.75 o 
  -5  -4   2       53.68       54.92      4.72 o 
  -4  -4   2        0.45        0.80      5.07 o 
  -3  -4   2      367.93      411.85      6.35 o 
  -2  -4   2       27.01       23.00      4.37 o 
  -1  -4   2     1245.80     1226.28     12.23 o 
   0  -4   2      391.24      411.49      5.71 o 
   1  -4   2       17.45       26.73      2.27 o 
   2  -4   2      551.68      529.61      3.15 o 
   3  -4   2      751.83      748.13      6.09 o 
   4  -4   2      106.41      108.43      3.62 o 
   5  -4   2      330.81      307.64      7.34 o 
   6  -4   2      112.73      124.26      6.17 o 
   7  -4   2       56.77       46.79      5.63 o 
   8  -4   2        8.80        4.13      8.64 o 
   9  -4   2       23.42       14.50      7.87 o 
  -9  -3   2        3.11        0.29     10.12 o 
  -8  -3   2        0.70        2.94      6.26 o 
  -7  -3   2        1.86        1.83      5.54 o 
  -6  -3   2        9.20       10.64      6.21 o 
  -5  -3   2        0.18        0.17      3.48 o 
  -4  -3   2       76.34       83.94      4.54 o 
  -3  -3   2        1.69        3.40      3.95 o 
  -2  -3   2     1697.49     1693.27      8.65 o 
  -1  -3   2      491.36      458.48      6.72 o 
   0  -3   2     1062.91      927.95      9.61 o 
   1  -3   2      694.00      657.37      4.90 o 
   2  -3   2     1103.25     1077.66      6.41 o 
   3  -3   2      256.89      249.79      3.07 o 
   4  -3   2      537.50      558.99      4.70 o 
   5  -3   2       63.65       68.16      5.42 o 
   6  -3   2       27.64       27.72      5.37 o 
   7  -3   2       13.03       11.72      7.01 o 
   8  -3   2       52.73       50.32      7.51 o 
   9  -3   2        1.26        2.02      7.01 o 
  10  -3   2       16.45       15.77      9.30 o 
  -9  -2   2        5.46       12.13      9.49 o 
  -8  -2   2        5.40       10.09      6.12 o 
  -7  -2   2       17.96       10.63      5.63 o 
  -6  -2   2        5.34        6.93      5.43 o 
  -5  -2   2      801.96      832.65      7.90 o 
  -4  -2   2       28.97       20.58      2.64 o 
  -3  -2   2     1939.77     1883.41      9.54 o 
  -2  -2   2      406.48      378.42      4.15 o 
  -1  -2   2     3920.88     3955.32     32.16 o 
   0  -2   2       90.53       74.19      2.30 o 
   1  -2   2     1580.23     1528.24     10.03 o 
   2  -2   2       65.95       71.59      2.84 o 
   3  -2   2      274.70      266.04      3.31 o 
   4  -2   2      249.47      249.10      4.31 o 
   5  -2   2       75.74       71.47      4.69 o 
   6  -2   2       75.20       75.00      5.32 o 
   7  -2   2       56.31       63.50      6.40 o 
   8  -2   2       78.96       82.82      6.09 o 
   9  -2   2        3.27        6.13      5.80 o 
  10  -2   2        5.11        1.86      7.26 o 
  -9  -1   2        0.03        3.84      8.60 o 
  -8  -1   2        9.45        6.67      5.44 o 
  -7  -1   2       54.92       54.48      5.93 o 
  -6  -1   2       24.26       27.40      5.55 o 
  -5  -1   2      162.15      179.02      5.65 o 
  -4  -1   2       66.68       69.99      4.37 o 
  -3  -1   2      494.58      495.82      5.20 o 
  -2  -1   2       10.25       12.22      2.42 o 
  -1  -1   2       46.54       51.77      2.32 o 
   0  -1   2        0.83        3.40      1.24 o 
   1  -1   2     1315.13     1256.16      6.67 o 
   2  -1   2      818.55      791.55      5.44 o 
   3  -1   2      164.26      162.50      3.41 o 
   4  -1   2      635.27      617.99      8.86 o 
   5  -1   2       12.11       14.84      4.03 o 
   6  -1   2       10.10       11.46      4.24 o 
   7  -1   2        2.40        3.73      6.01 o 
   8  -1   2       11.18       13.19      4.93 o 
   9  -1   2        2.06        3.31      6.51 o 
  10  -1   2        7.49        6.63      6.89 o 
  -9   0   2        6.79       10.95      7.52 o 
  -8   0   2       92.63       87.15      6.53 o 
  -7   0   2        0.16        3.12      5.66 o 
  -6   0   2        0.09        0.48      4.01 o 
  -5   0   2      234.50      220.63      5.29 o 
  -4   0   2        4.74        2.39      2.05 o 
  -3   0   2        6.30        0.20      3.39 o 
  -2   0   2      199.62      190.35      2.78 o 
  -1   0   2     1108.94     1151.10      7.95 o 
   0   0   2     1289.29     1272.70      8.62 o 
   1   0   2     3531.31     3459.69     14.06 o 
   2   0   2     1717.89     1717.41      7.17 o 
   3   0   2        0.69        2.34      2.63 o 
   4   0   2        6.60        7.95      3.14 o 
   5   0   2      119.85      124.75      3.71 o 
   6   0   2       49.20       50.11      3.13 o 
   7   0   2        0.91        0.00      5.92 o 
   8   0   2       37.63       40.31      5.24 o 
   9   0   2        0.35        2.84      6.01 o 
  10   0   2       22.21       23.24      6.53 o 
  -9   1   2       27.08       30.48      8.99 o 
  -8   1   2       75.38       72.27      6.50 o 
  -7   1   2        3.42        2.02      6.56 o 
  -6   1   2       19.46       14.76      3.85 o 
  -5   1   2      166.52      162.95      3.21 o 
  -4   1   2      212.15      225.26      3.15 o 
  -3   1   2       71.37       53.58      6.22 o 
  -2   1   2     1130.78     1181.39     10.71 o 
  -1   1   2      906.43      911.39      8.69 o 
   0   1   2      255.92      230.67      2.45 o 
   1   1   2      364.01      362.09      1.64 o 
   2   1   2      117.85      123.07      2.11 o 
   3   1   2       59.22       68.79      2.78 o 
   4   1   2       82.38       89.32      2.53 o 
   5   1   2      838.76      853.51      7.19 o 
   6   1   2        2.53        1.89      4.94 o 
   7   1   2      112.27      114.04      5.79 o 
   8   1   2        0.00        0.11      5.62 o 
   9   1   2        9.40       13.01      5.81 o 
  10   1   2       13.04       11.49      6.09 o 
  -9   2   2        0.18        0.00      7.31 o 
  -8   2   2       12.58        7.52      6.82 o 
  -7   2   2       18.13       24.11      6.19 o 
  -6   2   2      150.95      153.98      4.84 o 
  -5   2   2       11.22       16.57      7.17 o 
  -4   2   2      773.21      772.42     12.96 o 
  -3   2   2      168.55      173.70      5.91 o 
  -2   2   2     3280.02     3295.45     24.78 o 
  -1   2   2     4534.25     4543.65     33.58 o 
   0   2   2      165.65      169.13      1.96 o 
   1   2   2     4597.21     4501.36     24.08 o 
   2   2   2    11872.63    11705.22     64.37 o 
   3   2   2     2519.04     2537.72     12.68 o 
   4   2   2      106.28      108.39      4.32 o 
   5   2   2      177.63      165.88      3.28 o 
   6   2   2       10.53       13.97      5.08 o 
   7   2   2       39.71       38.72      5.28 o 
   8   2   2       10.57       17.18      5.36 o 
   9   2   2       13.50       18.48      6.21 o 
  10   2   2       36.86       37.39      6.82 o 
  -9   3   2        0.04       20.73     20.29 o 
  -8   3   2       17.74       15.48      6.61 o 
  -7   3   2        3.10        3.05      9.29 o 
  -6   3   2      140.11      133.13      8.14 o 
  -5   3   2      123.42      125.77      7.39 o 
  -4   3   2     4143.75     4204.75     18.00 o 
  -3   3   2      388.83      371.34      6.64 o 
  -2   3   2     1083.93     1060.45     12.90 o 
  -1   3   2      527.89      500.89      4.91 o 
   0   3   2      487.08      453.83      5.48 o 
   1   3   2      640.84      643.35      4.20 o 
   2   3   2        0.21        1.84      2.78 o 
   3   3   2      187.48      169.07      4.78 o 
   4   3   2     1932.34     1916.03     10.65 o 
   5   3   2       60.67       67.76      3.27 o 
   6   3   2      124.12      127.26      5.71 o 
   7   3   2        5.99       10.63      5.25 o 
   8   3   2        2.88        3.34      5.20 o 
   9   3   2       18.20       14.41      5.91 o 
  10   3   2        8.72        7.97      6.81 o 
  -9   4   2        7.80       10.61      8.23 o 
  -8   4   2        3.48        0.93      8.02 o 
  -7   4   2       11.58       10.29      6.84 o 
  -6   4   2     2250.74     2250.42     20.05 o 
  -5   4   2       41.52       47.40      6.83 o 
  -4   4   2       78.28       82.08      6.35 o 
  -3   4   2      162.70      139.69      5.83 o 
  -2   4   2      724.18      723.27     11.03 o 
  -1   4   2      151.89      138.39      4.12 o 
   0   4   2      139.73      130.69      3.86 o 
   1   4   2       17.73       19.59      2.76 o 
   2   4   2      154.17      155.63      3.51 o 
   3   4   2      162.64      153.91      5.98 o 
   4   4   2      918.25      977.60     17.75 o 
   5   4   2        0.44        0.91      3.92 o 
   6   4   2       69.24       66.41      5.94 o 
   7   4   2        1.39        1.89      5.37 o 
   8   4   2        3.66        3.16      6.27 o 
   9   4   2       58.43       56.73      6.63 o 
  10   4   2        2.58        2.76      6.94 o 
  -9   5   2       12.76       10.16     10.39 o 
  -8   5   2        6.76        0.59      7.61 o 
  -7   5   2       39.30       33.58      7.79 o 
  -6   5   2     1437.24     1396.77     15.92 o 
  -5   5   2      120.92      115.39      7.21 o 
  -4   5   2      797.13      798.92     10.29 o 
  -3   5   2       62.08       51.67      5.74 o 
  -2   5   2       59.86       53.08      3.95 o 
  -1   5   2      339.05      347.09      5.15 o 
   0   5   2        0.13        0.63      3.24 o 
   1   5   2      407.20      409.87      3.55 o 
   2   5   2      354.50      388.46      5.96 o 
   3   5   2      166.08      178.32      4.21 o 
   4   5   2      266.33      267.82      5.40 o 
   5   5   2       58.20       46.87      6.64 o 
   6   5   2        0.06        1.00      6.95 o 
   7   5   2       66.17       66.97      6.38 o 
   8   5   2        0.29        0.00      5.74 o 
   9   5   2        7.56        4.57      6.73 o 
  -8   6   2      238.69      199.99     10.01 o 
  -7   6   2       21.50       16.65      7.60 o 
  -6   6   2       15.59       14.91      7.48 o 
  -5   6   2        0.53        0.25      6.84 o 
  -4   6   2        1.56        3.15      6.34 o 
  -3   6   2       29.12       31.58      5.28 o 
  -2   6   2       27.07       24.64      4.62 o 
  -1   6   2        1.95        0.90      3.65 o 
   0   6   2      486.91      529.33      5.75 o 
   1   6   2        0.48        2.33      2.41 o 
   2   6   2      365.30      394.83      7.05 o 
   3   6   2      120.83      112.87      5.24 o 
   4   6   2       25.71       20.56      3.93 o 
   5   6   2      116.37      129.80      5.69 o 
   6   6   2       77.29       74.92      6.07 o 
   7   6   2       71.08       67.01      8.09 o 
   8   6   2        4.37        0.82      7.61 o 
   9   6   2        1.48        3.59      7.50 o 
  -8   7   2       30.22       20.59      9.77 o 
  -7   7   2        0.55        3.77      8.32 o 
  -6   7   2        4.43        0.00      7.58 o 
  -5   7   2       14.17       14.41      6.83 o 
  -4   7   2        2.69        3.34      5.20 o 
  -3   7   2        0.37        2.14      4.94 o 
  -2   7   2      303.04      295.36      5.27 o 
  -1   7   2      191.86      210.48      5.30 o 
   0   7   2      410.81      435.42      5.95 o 
   1   7   2      121.19      124.00      3.57 o 
   2   7   2       48.93       43.32      5.50 o 
   3   7   2      134.49      129.85      6.78 o 
   4   7   2      415.04      404.74      5.99 o 
   5   7   2        5.31        2.72      4.45 o 
   6   7   2       73.61       79.15      9.31 o 
   7   7   2        8.09        6.86      8.54 o 
   8   7   2        0.93        0.00      8.52 o 
   9   7   2        0.03        0.00     14.23 o 
  -7   8   2        6.41       12.05      9.53 o 
  -6   8   2        4.85        1.39      7.03 o 
  -5   8   2       15.36       14.90      5.26 o 
  -4   8   2        5.27        0.73      5.38 o 
  -3   8   2       32.66       32.47      4.61 o 
  -2   8   2       29.44       36.31      4.26 o 
  -1   8   2       29.11       34.24      4.80 o 
   0   8   2       96.24       99.49      5.11 o 
   1   8   2       28.94       29.49      4.82 o 
   2   8   2      438.41      440.31      7.14 o 
   3   8   2       18.60       13.85      5.89 o 
   4   8   2      292.73      307.44      8.95 o 
   5   8   2      136.40      134.58      7.36 o 
   6   8   2       72.63       64.39      7.48 o 
   7   8   2        0.00        2.76      6.64 o 
   8   8   2        0.79        4.75      8.14 o 
  -7   9   2        0.11        0.35     12.23 o 
  -6   9   2       11.31       19.30      9.34 o 
  -5   9   2        0.38        0.00      8.76 o 
  -4   9   2      193.40      195.86      6.05 o 
  -3   9   2      284.88      299.90      6.65 o 
  -2   9   2      118.77      121.38      4.95 o 
  -1   9   2      260.12      274.97      6.24 o 
   0   9   2       38.68       37.97      5.00 o 
   1   9   2      251.08      257.69      6.69 o 
   2   9   2      112.83       95.55      6.84 o 
   3   9   2      227.27      231.79      8.35 o 
   4   9   2      104.22       83.53      7.03 o 
   5   9   2        6.97        1.16      6.76 o 
   6   9   2        1.64        3.72     11.04 o 
   7   9   2       17.98       17.85      6.93 o 
   8   9   2        7.21        5.96      8.29 o 
  -6  10   2        2.30        4.98      7.24 o 
  -5  10   2        0.80        3.61      8.50 o 
  -4  10   2       62.30       70.84      7.35 o 
  -3  10   2       25.50       23.06      4.53 o 
  -2  10   2       36.41       37.43      4.52 o 
  -1  10   2       54.54       65.32      5.12 o 
   0  10   2        0.51        1.57      4.89 o 
   1  10   2       89.18      100.80      5.81 o 
   2  10   2        0.19        1.93      6.06 o 
   3  10   2      153.10      147.48      7.86 o 
   4  10   2       69.54       61.83      7.03 o 
   5  10   2        0.15        0.54      8.20 o 
   6  10   2        7.25        6.95      6.48 o 
   7  10   2        1.22        0.00      7.55 o 
  -5  11   2        2.23        0.00      7.97 o 
  -4  11   2        0.36        1.71      7.31 o 
  -3  11   2        0.46        1.24      7.22 o 
  -2  11   2       15.70       15.59      4.48 o 
  -1  11   2       41.52       40.52      5.21 o 
   0  11   2        2.46        3.95      5.32 o 
   1  11   2      184.83      168.55      6.46 o 
   2  11   2       95.46       89.64      6.88 o 
   3  11   2       17.93       10.92      6.38 o 
   4  11   2       11.41        8.03      6.31 o 
   5  11   2        4.30        6.79      6.45 o 
   6  11   2        2.64        6.24      7.09 o 
  -4  12   2        0.35        1.07      7.26 o 
  -3  12   2        0.40        0.00      7.54 o 
  -2  12   2        7.55        3.33      6.24 o 
  -1  12   2       24.99       27.29      5.39 o 
   0  12   2       24.60       15.00      5.16 o 
   1  12   2      100.22       88.96      6.27 o 
   2  12   2        2.99        0.56      7.39 o 
   3  12   2        0.81        1.18      7.03 o 
   4  12   2       17.28       10.44      7.05 o 
   5  12   2        0.03        0.00      6.71 o 
  -2  13   2        0.56        0.72      7.20 o 
  -1  13   2       39.19       32.16      7.16 o 
   0  13   2        4.86        5.81      6.54 o 
   1  13   2        0.31        0.00      5.95 o 
   2  13   2        0.02        3.84      6.04 o 
   3  13   2       12.81       12.97      7.23 o 
  -2 -12   3        2.00        2.49      7.40 o 
  -1 -12   3        4.99       10.09      6.63 o 
   0 -12   3        0.06        0.41      9.51 o 
   1 -12   3        1.22        2.28      6.88 o 
   2 -12   3       34.08       38.80      8.80 o 
  -4 -11   3        2.22        8.19      8.38 o 
  -3 -11   3       40.87       43.52      6.70 o 
  -2 -11   3        2.64        5.36      6.17 o 
  -1 -11   3       64.50       55.69      7.98 o 
   0 -11   3        0.27        0.81      6.52 o 
   1 -11   3      104.56      104.49      7.26 o 
   2 -11   3        8.09        1.06      8.28 o 
   3 -11   3      284.50      283.60     10.75 o 
   4 -11   3       46.25       37.29      9.95 o 
  -5 -10   3       21.96       21.96      7.66 o 
  -4 -10   3        0.28        1.29      7.19 o 
  -3 -10   3       22.32       23.41      5.90 o 
  -2 -10   3        2.01        6.71      9.13 o 
  -1 -10   3       34.49       37.63      6.30 o 
   0 -10   3        8.00        4.88      5.75 o 
   1 -10   3       18.02       10.65      4.95 o 
   2 -10   3        5.18        3.50      6.32 o 
   3 -10   3      318.56      330.26     11.03 o 
   4 -10   3       47.64       55.06      9.35 o 
   5 -10   3        0.67        0.00      7.84 o 
   6 -10   3       23.11       13.20      8.64 o 
  -6  -9   3        2.79        4.50      7.24 o 
  -5  -9   3        0.05        1.03      6.75 o 
  -4  -9   3        0.28        2.28      6.08 o 
  -3  -9   3        2.18        4.82      6.19 o 
  -2  -9   3       19.27       21.25      5.71 o 
  -1  -9   3      100.13      113.87      6.75 o 
   0  -9   3       64.93       67.10      5.53 o 
   1  -9   3      985.60     1001.91     12.52 o 
   2  -9   3       37.10       31.78      5.10 o 
   3  -9   3      133.43      140.49      6.79 o 
   4  -9   3        0.21        4.24     10.96 o 
   5  -9   3        0.09        6.44     10.83 o 
   6  -9   3        9.43        9.84      8.30 o 
   7  -9   3        0.37        2.38     12.15 o 
  -7  -8   3        1.32        2.41      8.61 o 
  -6  -8   3        0.97        2.07      9.52 o 
  -5  -8   3        8.48        7.63      5.69 o 
  -4  -8   3      216.16      210.83      7.05 o 
  -3  -8   3       11.02        9.48      4.89 o 
  -2  -8   3        0.53        4.69      5.75 o 
  -1  -8   3     1542.52     1582.44     21.25 o 
   0  -8   3     1015.03     1005.58      9.91 o 
   1  -8   3        9.07        9.38      4.05 o 
   2  -8   3       51.79       54.64      4.99 o 
   3  -8   3        1.67        3.16      5.66 o 
   4  -8   3        0.00        0.00      6.18 o 
   5  -8   3       16.01       17.12      6.49 o 
   6  -8   3       52.75       48.87      7.87 o 
   7  -8   3        2.15        0.75      8.93 o 
  -7  -7   3        3.01        2.33      8.23 o 
  -6  -7   3        6.64        3.23      6.28 o 
  -5  -7   3       71.75       75.97      6.55 o 
  -4  -7   3       90.27       99.22      7.28 o 
  -3  -7   3      113.55      104.01      5.76 o 
  -2  -7   3       10.14       20.38      4.86 o 
  -1  -7   3      281.39      268.11      7.31 o 
   0  -7   3       19.59       17.98      4.90 o 
   1  -7   3       26.25       23.60      4.58 o 
   2  -7   3       46.96       43.09      3.73 o 
   3  -7   3       29.28       28.92      5.44 o 
   4  -7   3       64.77       60.03      6.50 o 
   5  -7   3       83.99       93.45      6.94 o 
   6  -7   3       94.01      119.08      7.11 o 
   7  -7   3        2.63        0.74      6.24 o 
   8  -7   3        0.13        0.00      8.54 o 
  -8  -6   3       21.59       21.83      6.74 o 
  -7  -6   3       12.69       10.63      6.34 o 
  -6  -6   3       58.91       51.34      6.41 o 
  -5  -6   3      143.78      157.45      6.91 o 
  -4  -6   3       21.45       24.62      5.58 o 
  -3  -6   3      422.16      413.20      7.69 o 
  -2  -6   3      367.29      373.73      6.66 o 
  -1  -6   3      135.42      126.92      6.35 o 
   0  -6   3      404.58      401.28      6.44 o 
   1  -6   3      303.44      286.25      4.60 o 
   2  -6   3      500.97      466.79      6.41 o 
   3  -6   3       64.84       62.30      2.26 o 
   4  -6   3        4.15        0.00      5.97 o 
   5  -6   3      299.55      317.25      7.54 o 
   6  -6   3      201.71      184.53      7.04 o 
   7  -6   3       40.30       34.99      6.48 o 
   8  -6   3        6.89       10.29      7.39 o 
   9  -6   3        0.85        0.00     14.54 o 
  -8  -5   3        3.09        4.58      6.80 o 
  -7  -5   3        4.64        5.21      6.50 o 
  -6  -5   3        0.40        6.65      8.11 o 
  -5  -5   3       21.31       19.77      5.37 o 
  -4  -5   3        1.22        0.81      6.02 o 
  -3  -5   3       10.60        4.68      5.00 o 
  -2  -5   3       11.75        6.07      4.56 o 
  -1  -5   3       45.24       49.82      4.13 o 
   0  -5   3      141.77      119.84      4.46 o 
   1  -5   3        0.70        1.98      2.48 o 
   2  -5   3       64.77       64.47      1.53 o 
   3  -5   3       71.07       91.08      5.46 o 
   4  -5   3      143.29      134.32      5.74 o 
   5  -5   3       17.35       24.15      5.67 o 
   6  -5   3       61.68       61.63      7.07 o 
   7  -5   3        1.30        0.00      6.29 o 
   8  -5   3        4.16        0.00      8.46 o 
   9  -5   3        3.40        4.77      8.03 o 
  -8  -4   3        2.86        1.59      7.83 o 
  -7  -4   3       31.45       40.12      7.37 o 
  -6  -4   3        0.01        0.40      5.55 o 
  -5  -4   3        1.90        1.24      4.78 o 
  -4  -4   3        5.84        6.33      5.06 o 
  -3  -4   3      106.93      132.82      5.54 o 
  -2  -4   3      322.23      343.76      6.09 o 
  -1  -4   3        3.98        3.80      3.90 o 
   0  -4   3      117.59      138.06      3.29 o 
   1  -4   3      127.44      134.92      2.57 o 
   2  -4   3     1062.52     1053.11      4.59 o 
   3  -4   3        1.33        3.20      4.01 o 
   4  -4   3        0.06        0.36      1.23 o 
   5  -4   3       93.91       79.57      4.32 o 
   6  -4   3       11.74       11.99      5.30 o 
   7  -4   3       30.28       24.75      6.46 o 
   8  -4   3        0.34        1.67      8.03 o 
   9  -4   3        0.02        0.00      8.65 o 
  -9  -3   3        4.38        4.44      9.96 o 
  -8  -3   3        4.98        5.71      9.08 o 
  -7  -3   3        0.13        0.17      6.13 o 
  -6  -3   3        0.08        0.11      5.86 o 
  -5  -3   3       17.74       17.14      3.68 o 
  -4  -3   3       20.13       25.18      4.45 o 
  -3  -3   3        5.87        3.56      4.43 o 
  -2  -3   3      759.43      797.51      7.09 o 
  -1  -3   3      797.32      765.17      6.44 o 
   0  -3   3      161.71      136.78      3.22 o 
   1  -3   3     1928.41     1918.03     10.51 o 
   2  -3   3     1025.19     1085.75     11.25 o 
   3  -3   3     1092.79     1026.48      9.80 o 
   4  -3   3      414.75      406.74      3.36 o 
   5  -3   3      184.82      188.15      4.38 o 
   6  -3   3        2.80        0.68      6.00 o 
   7  -3   3        0.01        0.90      5.65 o 
   8  -3   3        2.93        7.59      8.42 o 
   9  -3   3        8.58        7.15      6.78 o 
  10  -3   3       35.04       22.70      8.10 o 
  -9  -2   3        3.40        4.66      8.98 o 
  -8  -2   3        1.58        7.08      9.79 o 
  -7  -2   3        0.55        0.52      5.14 o 
  -6  -2   3       57.84       49.79      5.23 o 
  -5  -2   3        0.35        0.89      3.27 o 
  -4  -2   3      357.19      369.30      4.51 o 
  -3  -2   3        9.58       13.99      2.79 o 
  -2  -2   3     1081.48     1043.21      6.11 o 
  -1  -2   3      145.97      141.77      3.84 o 
   0  -2   3      786.70      748.35      6.92 o 
   1  -2   3      736.59      706.12      5.53 o 
   2  -2   3        7.94       12.26      1.99 o 
   3  -2   3        5.14        6.22      2.35 o 
   4  -2   3       38.92       32.09      2.76 o 
   5  -2   3      110.00      113.75      4.81 o 
   6  -2   3       50.16       54.53      5.11 o 
   7  -2   3       16.40       13.14      4.60 o 
   8  -2   3       56.13       46.44      5.87 o 
   9  -2   3       13.68       13.24      6.47 o 
  10  -2   3        2.62        3.09      6.78 o 
  -9  -1   3       11.85       10.54      8.26 o 
  -8  -1   3        0.28        0.00      8.62 o 
  -7  -1   3       97.36       95.01      5.66 o 
  -6  -1   3       19.14       20.73      4.89 o 
  -5  -1   3      349.37      375.75      6.37 o 
  -4  -1   3      330.69      323.46      3.30 o 
  -3  -1   3     1199.01     1215.82     10.56 o 
  -2  -1   3        0.70        2.42      2.35 o 
  -1  -1   3        9.63        5.63      2.70 o 
   0  -1   3       23.06       21.89      1.80 o 
   1  -1   3     2633.21     2498.13     11.13 o 
   2  -1   3      868.20      780.40      4.04 o 
   3  -1   3      884.15      849.51      3.74 o 
   4  -1   3      266.11      252.21      3.64 o 
   5  -1   3      524.58      549.00      6.02 o 
   6  -1   3     1173.25     1193.12      7.45 o 
   7  -1   3       35.55       37.51      5.19 o 
   8  -1   3       39.28       39.18      4.72 o 
   9  -1   3       21.87       20.79      5.36 o 
  10  -1   3        0.76        0.20      7.00 o 
  -9   0   3        0.19        2.85      9.02 o 
  -8   0   3        2.68        0.00      7.25 o 
  -7   0   3       98.94      106.15      5.68 o 
  -6   0   3        5.39        3.66      5.43 o 
  -5   0   3       30.29       35.75      3.57 o 
  -4   0   3      221.69      232.62      3.92 o 
  -3   0   3       44.89       47.10      2.58 o 
  -2   0   3      263.13      257.59      2.71 o 
  -1   0   3      266.45      221.47      2.79 o 
   0   0   3     1544.62     1417.43     27.68 o 
   1   0   3       28.68       27.87      1.28 o 
   2   0   3     1363.39     1284.90      5.59 o 
   3   0   3      566.90      550.58      3.71 o 
   4   0   3      338.25      356.41      4.11 o 
   5   0   3       54.33       51.33      3.50 o 
   6   0   3      174.42      178.24      4.52 o 
   7   0   3        2.51        2.63      5.88 o 
   8   0   3       40.82       35.77      4.91 o 
   9   0   3        0.94        3.73      5.56 o 
  10   0   3        1.50        4.69      6.46 o 
  -9   1   3       14.40        6.98      9.01 o 
  -8   1   3        2.48        3.07      7.79 o 
  -7   1   3       62.44       54.12      5.59 o 
  -6   1   3        0.02        0.72      5.30 o 
  -5   1   3       59.39       61.33      6.03 o 
  -4   1   3        8.91        9.30      4.08 o 
  -3   1   3      673.73      633.60      8.58 o 
  -2   1   3      652.99      661.03      6.67 o 
  -1   1   3      288.93      276.49      3.71 o 
   0   1   3        9.96       10.08      1.91 o 
   1   1   3       26.93       25.79      1.68 o 
   2   1   3      384.67      389.04      2.27 o 
   3   1   3      792.11      842.28     10.72 o 
   4   1   3      475.43      466.41      4.18 o 
   5   1   3       21.66       26.74      2.86 o 
   6   1   3       26.49       25.04      3.26 o 
   7   1   3       66.86       75.22      5.27 o 
   8   1   3       24.13       19.62      4.99 o 
   9   1   3        0.70        0.00      5.35 o 
  10   1   3        7.91        4.04      6.01 o 
  -9   2   3        0.56        4.32      8.37 o 
  -8   2   3        0.31        0.00      7.89 o 
  -7   2   3        3.12        2.08      8.28 o 
  -6   2   3        1.44        0.00      5.83 o 
  -5   2   3       18.10       12.74      2.21 o 
  -4   2   3        3.10        3.99      5.74 o 
  -3   2   3     1129.12     1122.55      9.42 o 
  -2   2   3      238.17      242.97      3.28 o 
  -1   2   3       99.74       96.08      2.53 o 
   0   2   3      626.57      652.21      7.37 o 
   1   2   3      946.37     1002.49      3.42 o 
   2   2   3     1522.51     1531.45      8.34 o 
   3   2   3     2357.49     2379.55      7.46 o 
   4   2   3      305.66      297.77      5.20 o 
   5   2   3       63.29       64.93      3.67 o 
   6   2   3        2.31        2.01      5.12 o 
   7   2   3      100.95      106.27      5.73 o 
   8   2   3        5.04        4.91      5.51 o 
   9   2   3        1.77        1.35      5.37 o 
  10   2   3      125.02      114.71      6.80 o 
  -9   3   3        1.92        1.49      8.00 o 
  -8   3   3        2.99        7.38      7.75 o 
  -7   3   3        8.54        5.52      6.57 o 
  -6   3   3       31.39       33.52      7.56 o 
  -5   3   3       29.14       27.04      7.59 o 
  -4   3   3      536.66      549.67      8.67 o 
  -3   3   3      682.84      637.12      7.91 o 
  -2   3   3       36.07       30.79      3.31 o 
  -1   3   3      444.92      416.08      5.66 o 
   0   3   3     2640.67     2533.16     24.71 o 
   1   3   3     1400.51     1396.29      6.47 o 
   3   3   3     1848.54     1964.89      9.75 o 
   4   3   3       14.61        7.19      4.36 o 
   5   3   3      676.58      694.13      8.29 o 
   6   3   3        4.86       10.26      5.52 o 
   7   3   3       14.14       15.51      5.37 o 
   8   3   3      111.01      123.59      6.21 o 
   9   3   3       16.24       15.31      5.57 o 
  10   3   3       30.22       19.03      6.35 o 
  -9   4   3        5.58        3.71      8.41 o 
  -8   4   3       39.94       28.44      6.58 o 
  -7   4   3      128.92      119.14      8.84 o 
  -6   4   3       49.08       46.88      7.64 o 
  -5   4   3      789.54      798.17     17.46 o 
  -4   4   3     1192.44     1243.94     11.71 o 
  -3   4   3     1271.64     1250.55     10.31 o 
  -2   4   3      365.12      354.82      5.73 o 
  -1   4   3      962.09      854.17     10.89 o 
   0   4   3      703.29      688.74      6.46 o 
   1   4   3      374.27      386.85      3.95 o 
   2   4   3      336.71      377.17      6.56 o 
   3   4   3     1715.04     1761.91     17.80 o 
   4   4   3      731.37      723.42      7.73 o 
   5   4   3      397.77      421.67      7.49 o 
   6   4   3        0.58        3.70      6.42 o 
   7   4   3        0.08        0.00      6.34 o 
   8   4   3      153.55      172.22      6.89 o 
   9   4   3       33.58       30.85      5.78 o 
  10   4   3        2.68        4.03      8.06 o 
  -8   5   3       67.57       64.04      8.64 o 
  -7   5   3        2.95        0.31      8.09 o 
  -6   5   3      538.53      523.26     10.77 o 
  -5   5   3       17.67       14.28      7.00 o 
  -4   5   3      310.97      305.10      8.33 o 
  -3   5   3        2.43        3.53      5.84 o 
  -2   5   3       84.15       80.75      4.74 o 
  -1   5   3       46.02       44.33      3.92 o 
   0   5   3       48.34       41.00      3.79 o 
   1   5   3      645.13      626.45      6.12 o 
   2   5   3        5.45        4.03      2.79 o 
   3   5   3      591.48      599.87      7.09 o 
   4   5   3       70.64       70.48      5.34 o 
   5   5   3      139.80      138.32      7.48 o 
   6   5   3       97.14       89.04      6.61 o 
   7   5   3       54.20       47.94      6.13 o 
   8   5   3        0.02        0.00      8.59 o 
   9   5   3        0.02        1.47      6.02 o 
  10   5   3        4.20        0.00      7.64 o 
  -8   6   3      480.96      453.58     11.81 o 
  -7   6   3        2.43        1.52      8.96 o 
  -6   6   3        1.28        6.04      8.40 o 
  -5   6   3      118.75      108.47      7.54 o 
  -4   6   3      118.67      131.82      7.70 o 
  -3   6   3       74.75       64.43      5.50 o 
  -2   6   3       41.32       41.19      4.39 o 
  -1   6   3      262.35      258.93      5.50 o 
   0   6   3       89.77       89.69      4.01 o 
   1   6   3      292.72      304.65      5.13 o 
   2   6   3      479.06      497.85      5.65 o 
   3   6   3       15.48       16.05      5.22 o 
   4   6   3       43.47       48.29      3.04 o 
   5   6   3        7.59       10.95      4.00 o 
   6   6   3       33.08       36.52      7.62 o 
   7   6   3        0.49        0.00      7.02 o 
   8   6   3        0.37        0.00      6.82 o 
   9   6   3        0.06        3.15      6.84 o 
  -8   7   3       77.04       55.80     10.20 o 
  -7   7   3       24.00       15.45      7.78 o 
  -6   7   3       20.32       22.83      8.16 o 
  -5   7   3        5.63        4.70      6.89 o 
  -4   7   3        2.39        2.71      6.21 o 
  -3   7   3       37.79       34.68      4.98 o 
  -2   7   3      296.42      301.11      6.09 o 
  -1   7   3      182.40      186.93      5.25 o 
   0   7   3       38.63       45.43      4.27 o 
   1   7   3      144.28      135.42      3.20 o 
   2   7   3      110.54      106.05      4.56 o 
   3   7   3       50.39       46.20      5.83 o 
   4   7   3       46.28       41.27      6.96 o 
   5   7   3      171.06      165.47      7.99 o 
   6   7   3        0.25        1.55      8.40 o 
   7   7   3        2.80        4.14      8.55 o 
   8   7   3        2.78        0.00      8.66 o 
   9   7   3        0.02        0.00     11.94 o 
  -7   8   3        0.07        0.00      8.29 o 
  -6   8   3        0.85        1.71      6.50 o 
  -5   8   3       27.42       25.51      6.10 o 
  -4   8   3        9.68        8.23      5.56 o 
  -3   8   3        6.54        6.15      4.95 o 
  -2   8   3      318.38      318.33      6.81 o 
  -1   8   3      256.03      249.95      5.87 o 
   0   8   3        2.15        1.32      4.39 o 
   1   8   3       41.72       43.91      3.07 o 
   2   8   3      356.32      344.82      6.14 o 
   3   8   3       87.21       94.42      6.74 o 
   4   8   3       34.07       38.18      6.53 o 
   5   8   3        0.74        3.08      8.42 o 
   6   8   3        0.94        0.40      7.43 o 
   7   8   3        0.66        1.93      7.54 o 
   8   8   3        1.77        2.94      7.51 o 
  -7   9   3        6.25        4.64     10.21 o 
  -6   9   3       12.87       14.41      8.79 o 
  -5   9   3       21.74       29.11      6.11 o 
  -4   9   3        9.16        8.00      5.73 o 
  -3   9   3        2.17        0.44      4.41 o 
  -2   9   3      142.80      161.59      5.72 o 
  -1   9   3       12.28       10.74      4.79 o 
   0   9   3      201.34      195.11      5.82 o 
   1   9   3      161.28      159.14      5.62 o 
   2   9   3      308.04      313.68      6.98 o 
   3   9   3      133.73      121.46      6.77 o 
   4   9   3      103.33      104.20      6.93 o 
   5   9   3        3.69        3.62      6.89 o 
   6   9   3        3.27        8.68     11.51 o 
   7   9   3        0.10        0.00      6.85 o 
   8   9   3        0.37        0.00     10.34 o 
  -6  10   3       69.39       61.85      9.40 o 
  -5  10   3       87.68       90.68      9.14 o 
  -4  10   3        0.47        0.00      5.22 o 
  -3  10   3        4.37        4.94      4.54 o 
  -2  10   3        2.21        5.24      4.78 o 
  -1  10   3       38.69       40.83      5.11 o 
   0  10   3       70.45       54.91      5.22 o 
   1  10   3        8.58       12.42      4.84 o 
   2  10   3       37.52       37.16      5.46 o 
   3  10   3       75.68       71.25      6.97 o 
   4  10   3        4.91        1.77      6.68 o 
   5  10   3       14.92       14.54      6.77 o 
   6  10   3        0.53        1.98      6.57 o 
   7  10   3        0.20        2.17      8.20 o 
  -5  11   3       31.81       29.67      8.20 o 
  -4  11   3        9.60        7.96      7.80 o 
  -3  11   3       25.80       26.87      4.98 o 
  -2  11   3       15.26       14.72      4.59 o 
  -1  11   3       53.29       54.18      5.33 o 
   0  11   3      195.32      193.36      5.92 o 
   1  11   3       64.69       71.32      5.52 o 
   2  11   3      202.04      197.31      7.98 o 
   3  11   3        8.26        3.75      6.22 o 
   4  11   3        2.14        2.20      6.86 o 
   5  11   3       10.06        9.55      6.74 o 
   6  11   3        3.24        6.14      8.06 o 
  -4  12   3        0.70        7.13     11.64 o 
  -3  12   3       25.93       26.21      7.98 o 
  -2  12   3        8.60        3.29      6.43 o 
  -1  12   3       38.95       39.66      5.42 o 
   0  12   3       42.10       39.67      5.17 o 
   1  12   3       18.45       12.04      5.53 o 
   2  12   3       24.96       23.40      6.52 o 
   3  12   3        0.22        0.00      8.98 o 
   4  12   3        0.03        2.63      7.86 o 
   5  12   3        0.36        1.39      8.02 o 
  -2  13   3        3.96        0.00     14.96 o 
  -1  13   3      142.34      136.20      9.92 o 
   0  13   3       10.97        1.85      5.56 o 
   1  13   3        5.28        2.95      6.07 o 
   2  13   3        5.03        0.00      6.14 o 
   3  13   3        0.41        0.00      7.27 o 
   0 -12   4        3.28        3.06      7.00 o 
  -3 -11   4       12.52       12.34      7.47 o 
  -2 -11   4        2.66        4.99      7.22 o 
  -1 -11   4        0.02        1.20      6.93 o 
   0 -11   4       55.34       53.72      7.25 o 
   1 -11   4        3.25        6.27      5.90 o 
   2 -11   4        0.80        8.52      7.14 o 
   3 -11   4        0.57        6.49      7.26 o 
   4 -11   4       24.98       29.77      7.70 o 
  -4 -10   4        4.26        3.78      7.05 o 
  -3 -10   4       40.65       35.92      6.27 o 
  -2 -10   4        3.02        0.00      5.68 o 
  -1 -10   4       15.39       14.44      6.30 o 
   0 -10   4        2.63        3.92      6.67 o 
   1 -10   4       27.66       27.14      5.91 o 
   2 -10   4        0.36        2.29      6.58 o 
   3 -10   4       70.96       65.43      8.10 o 
   4 -10   4        0.93        5.73      7.34 o 
   5 -10   4        5.89        2.64      9.22 o 
  -5  -9   4        0.72        3.98     10.65 o 
  -4  -9   4        8.26       10.08      5.27 o 
  -3  -9   4       22.87       16.05      5.59 o 
  -2  -9   4        2.09        0.23      5.77 o 
  -1  -9   4      225.55      225.13      6.97 o 
   0  -9   4       11.99        9.41      5.88 o 
   1  -9   4      210.42      209.45      7.51 o 
   2  -9   4       17.01       18.18      5.48 o 
   3  -9   4       18.75       12.54      6.88 o 
   4  -9   4       11.33       11.84      7.14 o 
   5  -9   4       24.83       23.48      7.45 o 
   6  -9   4        7.26        9.64      7.93 o 
  -6  -8   4        1.00        0.00      8.16 o 
  -5  -8   4        7.12        4.59      5.39 o 
  -4  -8   4       15.81       16.47      5.17 o 
  -3  -8   4       33.98       32.06      5.05 o 
  -2  -8   4       22.73       18.28      5.44 o 
  -1  -8   4      490.28      459.91      8.14 o 
   0  -8   4        2.43        0.00      4.84 o 
   1  -8   4      830.95      829.27      9.14 o 
   2  -8   4       42.13       46.80      4.48 o 
   3  -8   4       89.89       92.80      7.19 o 
   4  -8   4        4.87        6.62      7.13 o 
   5  -8   4       46.03       42.48      7.38 o 
   6  -8   4        4.92        4.79      7.23 o 
   7  -8   4       40.87       36.57      8.16 o 
  -7  -7   4       13.71       10.90      7.41 o 
  -6  -7   4        3.98        5.29      5.89 o 
  -5  -7   4        2.17        4.07      6.52 o 
  -4  -7   4       15.17       16.45      5.07 o 
  -3  -7   4      117.10      119.02      5.89 o 
  -2  -7   4      223.10      205.32      5.71 o 
  -1  -7   4     1027.72     1006.50     10.16 o 
   0  -7   4      267.76      279.33      6.16 o 
   1  -7   4       27.62       33.04      4.49 o 
   2  -7   4       17.25       21.88      4.30 o 
   3  -7   4       34.91       37.93      5.15 o 
   4  -7   4       87.02       89.15      5.83 o 
   5  -7   4       30.59       35.99      7.42 o 
   6  -7   4        1.40        2.45      6.92 o 
   7  -7   4       26.06       27.42      7.98 o 
   8  -7   4       10.05       12.67      8.63 o 
  -7  -6   4       33.86       26.46      6.88 o 
  -6  -6   4       72.10       82.85      7.04 o 
  -5  -6   4        6.30        2.76      6.58 o 
  -4  -6   4       10.64        6.27      5.41 o 
  -3  -6   4     1018.91     1006.52     11.21 o 
  -2  -6   4       76.08       68.15      5.38 o 
  -1  -6   4      165.20      172.72      5.58 o 
   0  -6   4        9.37        9.99      4.42 o 
   1  -6   4      508.79      495.71      6.18 o 
   2  -6   4      895.15      879.71      7.12 o 
   3  -6   4      107.00      111.69      5.38 o 
   4  -6   4      193.69      211.10      6.64 o 
   5  -6   4       10.07       10.09      5.50 o 
   6  -6   4       14.48       18.76      5.80 o 
   7  -6   4       68.88       76.05      7.44 o 
   8  -6   4       19.21       18.72      8.31 o 
  -8  -5   4       69.72       55.96      6.99 o 
  -7  -5   4       23.16       23.74      7.09 o 
  -6  -5   4       47.37       54.28      7.50 o 
  -5  -5   4      302.05      305.92      9.52 o 
  -4  -5   4      225.31      221.55      6.58 o 
  -3  -5   4        4.58        4.75      5.47 o 
  -2  -5   4       44.17       42.67      5.36 o 
  -1  -5   4       45.19       48.85      4.82 o 
   0  -5   4      453.06      447.08      5.32 o 
   1  -5   4      215.73      229.03      3.78 o 
   2  -5   4        0.49        2.63      2.09 o 
   3  -5   4      635.39      665.39     10.18 o 
   4  -5   4      671.90      649.00      8.09 o 
   5  -5   4       93.17       96.14      6.00 o 
   6  -5   4        2.35        1.85      5.75 o 
   7  -5   4        0.00        1.33      5.58 o 
   8  -5   4       13.75       10.64      6.56 o 
   9  -5   4        5.16        5.99      8.90 o 
  -8  -4   4       29.68       24.92      6.82 o 
  -7  -4   4        0.16        2.53      8.26 o 
  -6  -4   4       23.38       36.74      7.16 o 
  -5  -4   4      274.00      288.17      8.34 o 
  -4  -4   4      285.87      306.35      6.87 o 
  -3  -4   4      259.93      272.64      6.66 o 
  -2  -4   4      338.98      333.44      6.28 o 
  -1  -4   4        6.91       11.75      4.06 o 
   0  -4   4       12.22       12.40      3.40 o 
   1  -4   4      109.77      113.56      2.83 o 
   2  -4   4      417.88      469.12      7.74 o 
   3  -4   4        1.99        5.56      5.77 o 
   4  -4   4      176.66      177.76      5.76 o 
   5  -4   4      120.84      127.91      5.98 o 
   6  -4   4       19.13       14.15      5.75 o 
   7  -4   4       19.71       19.98      6.36 o 
   8  -4   4       24.42       20.11      8.16 o 
   9  -4   4        0.18        0.00      7.64 o 
  -8  -3   4        0.20        0.00      6.79 o 
  -7  -3   4       40.19       33.80      6.44 o 
  -6  -3   4       15.39        6.79      6.07 o 
  -5  -3   4        4.34        3.94      4.01 o 
  -4  -3   4       33.04       29.29      4.77 o 
  -3  -3   4        0.34        0.18      4.50 o 
  -2  -3   4        0.54        3.16      4.23 o 
  -1  -3   4       72.57       84.74      4.22 o 
   0  -3   4      438.20      486.76      4.09 o 
   1  -3   4      862.76      914.55      6.86 o 
   2  -3   4     1099.69     1207.21      5.55 o 
   3  -3   4      113.47      117.99      2.76 o 
   4  -3   4       22.95       25.24      2.27 o 
   5  -3   4       18.30       15.99      1.87 o 
   6  -3   4       55.19       60.20      5.14 o 
   7  -3   4        0.79        0.00      5.96 o 
   8  -3   4       32.93       24.45      8.23 o 
   9  -3   4        0.68        2.47      6.74 o 
  10  -3   4        6.61        2.06      7.73 o 
  -9  -2   4        1.35        0.00     10.69 o 
  -8  -2   4        0.00        0.00      8.84 o 
  -7  -2   4        1.13        1.48      7.98 o 
  -6  -2   4        0.08        0.00      5.79 o 
  -5  -2   4        8.48        7.21      3.82 o 
  -4  -2   4        1.69        3.14      3.17 o 
  -3  -2   4      120.31      110.99      3.58 o 
  -2  -2   4        7.59       12.01      2.75 o 
  -1  -2   4      606.47      621.76      5.86 o 
   0  -2   4     3167.51     3378.00     23.09 o 
   1  -2   4     1223.27     1184.68      8.67 o 
   2  -2   4       26.34       29.84      6.42 o 
   3  -2   4       84.83       93.96      1.98 o 
   4  -2   4      331.10      317.07      2.64 o 
   5  -2   4       61.14       66.70      3.23 o 
   6  -2   4       70.27       70.81      4.20 o 
   7  -2   4       52.62       56.54      4.83 o 
   8  -2   4      153.55      145.12      7.11 o 
   9  -2   4        0.58        3.07      6.65 o 
  10  -2   4        3.32        2.67      9.06 o 
  -9  -1   4        3.41        0.00      7.90 o 
  -8  -1   4        9.69        6.36      8.28 o 
  -7  -1   4        5.86        8.75      8.00 o 
  -6  -1   4       68.01       70.70      4.89 o 
  -5  -1   4        1.66        2.20      4.27 o 
  -4  -1   4      485.82      473.36      3.93 o 
  -3  -1   4       87.25       83.45      2.67 o 
  -2  -1   4       16.41       21.76      2.29 o 
  -1  -1   4      437.35      448.51      4.64 o 
   0  -1   4      238.18      233.23      2.31 o 
   1  -1   4      234.83      220.87      2.49 o 
   2  -1   4        0.34        1.78      1.52 o 
   3  -1   4      416.60      411.06      2.61 o 
   4  -1   4      237.21      215.14      3.06 o 
   5  -1   4       86.11       96.82      4.32 o 
   6  -1   4        9.17        4.74      4.18 o 
   7  -1   4      104.66       99.85      5.25 o 
   8  -1   4       46.20       38.09      5.75 o 
   9  -1   4        2.27        2.48      8.51 o 
  10  -1   4        0.60        0.00      8.91 o 
  -9   0   4        6.79       12.51      8.28 o 
  -8   0   4        7.82        9.40      8.27 o 
  -7   0   4        7.78       11.52      9.28 o 
  -6   0   4        4.51        7.01      4.90 o 
  -5   0   4        9.68        7.30      4.53 o 
  -4   0   4       60.29       59.36      3.90 o 
  -3   0   4      677.07      690.74      5.57 o 
  -2   0   4      510.64      496.20      5.70 o 
  -1   0   4     2259.74     2141.90     11.96 o 
   0   0   4     2268.57     2144.36     10.30 o 
   1   0   4     2344.34     2242.44     10.81 o 
   2   0   4     1839.51     1840.12     10.08 o 
   3   0   4      497.49      469.80      2.95 o 
   4   0   4      944.01      930.23      7.05 o 
   5   0   4       67.18       67.23      3.89 o 
   6   0   4      440.85      467.40      5.50 o 
   7   0   4       16.55       12.87      4.69 o 
   8   0   4        0.95        0.00      5.45 o 
   9   0   4        0.81        0.00      6.52 o 
  10   0   4        1.05        0.33      8.08 o 
  -9   1   4       18.37        7.92      7.22 o 
  -8   1   4        5.31        3.38      8.63 o 
  -7   1   4       26.27       30.14      7.30 o 
  -6   1   4       61.90       57.98      5.99 o 
  -5   1   4        4.43        5.60      5.40 o 
  -4   1   4      177.84      167.20      5.43 o 
  -3   1   4      565.28      541.96      4.76 o 
  -2   1   4     1147.06     1104.63     15.11 o 
  -1   1   4     2206.91     2153.70     20.82 o 
   0   1   4     1083.29      983.25      5.09 o 
   1   1   4      832.07      798.54      5.91 o 
   2   1   4       86.26       95.40      1.73 o 
   3   1   4      160.29      182.64      2.21 o 
   4   1   4      702.37      800.15      6.03 o 
   5   1   4        2.24        2.59      3.49 o 
   6   1   4       46.25       50.05      4.20 o 
   7   1   4        9.84       10.92      5.03 o 
   8   1   4       25.31       28.98      5.06 o 
   9   1   4        0.01        0.94      5.41 o 
  10   1   4        0.01        0.00      8.44 o 
  -9   2   4        5.37        1.78      9.52 o 
  -8   2   4        1.62        4.90      8.42 o 
  -7   2   4       24.41       23.79      8.13 o 
  -6   2   4       16.56       15.92      7.52 o 
  -5   2   4      104.02      101.84      6.01 o 
  -4   2   4       90.44       92.26      6.90 o 
  -3   2   4       56.19       60.30      4.10 o 
  -2   2   4        0.01        1.99      3.21 o 
  -1   2   4      166.13      174.95      3.64 o 
   0   2   4      336.05      320.16      4.26 o 
   1   2   4       71.06       78.08      1.42 o 
   2   2   4     2694.17     2738.09     10.32 o 
   3   2   4      179.68      178.07      2.99 o 
   4   2   4      657.54      705.95      5.56 o 
   5   2   4      247.56      253.77      4.77 o 
   6   2   4       53.04       70.33      5.54 o 
   7   2   4       16.59       22.19      5.75 o 
   8   2   4       17.53       13.36      5.33 o 
   9   2   4       13.45       11.03      5.70 o 
  10   2   4      122.03      115.36      7.75 o 
  -9   3   4       13.50       12.75     10.04 o 
  -8   3   4        1.31        6.32      8.17 o 
  -7   3   4       24.79       29.00      7.98 o 
  -6   3   4        7.73       17.09      8.73 o 
  -5   3   4       16.71       15.83      7.06 o 
  -4   3   4        0.10        1.53      8.10 o 
  -3   3   4       41.54       38.38      2.83 o 
  -2   3   4      309.29      318.09      4.37 o 
  -1   3   4      272.11      274.36      3.19 o 
   0   3   4      244.08      261.84      3.29 o 
   1   3   4      152.20      171.06      2.30 o 
   2   3   4      288.07      320.70      2.76 o 
   3   3   4       11.33       10.95      3.13 o 
   4   3   4       28.71       41.71      4.49 o 
   5   3   4      295.37      295.89      6.20 o 
   6   3   4       29.82       26.11      5.63 o 
   7   3   4        5.61       10.57      5.59 o 
   8   3   4      106.04      100.67      5.90 o 
   9   3   4        0.94        2.21      5.95 o 
  10   3   4      104.78       93.21      7.57 o 
  -8   4   4        7.43       11.58      8.40 o 
  -7   4   4        1.99        3.28      9.50 o 
  -6   4   4       38.56       33.38      7.25 o 
  -5   4   4       37.86       31.54      7.16 o 
  -4   4   4       14.31       13.07      3.98 o 
  -3   4   4      107.15      100.38      4.30 o 
  -2   4   4       20.13       21.85      4.33 o 
  -1   4   4      948.48      899.53      9.83 o 
   0   4   4       26.36       20.12      2.73 o 
   1   4   4      384.10      435.45      5.67 o 
   2   4   4      160.13      175.67      3.91 o 
   3   4   4       18.28       25.86      1.85 o 
   4   4   4     1046.30     1125.36      7.92 o 
   5   4   4       78.98       81.20      5.93 o 
   6   4   4      141.91      167.28      6.43 o 
   7   4   4        4.36        4.78      5.35 o 
   8   4   4      382.17      376.07      7.79 o 
   9   4   4       15.85       12.56      6.20 o 
  10   4   4        2.57        0.00      6.34 o 
  -8   5   4        0.30        0.53      9.71 o 
  -7   5   4       76.77       70.77      9.69 o 
  -6   5   4       54.48       60.37      8.01 o 
  -5   5   4       91.46      102.66      7.97 o 
  -4   5   4       83.71       78.84      7.25 o 
  -3   5   4      120.54      103.72      6.51 o 
  -2   5   4      143.49      146.89      5.42 o 
  -1   5   4      108.24      111.63      4.54 o 
   0   5   4       71.93       65.21      4.32 o 
   1   5   4       85.94       83.49      2.24 o 
   2   5   4      461.02      442.10      4.17 o 
   3   5   4      570.04      540.61      5.11 o 
   4   5   4        0.30        0.00      3.29 o 
   5   5   4      224.73      220.28      6.56 o 
   6   5   4     1267.84     1262.42     17.05 o 
   7   5   4      228.21      225.88      6.93 o 
   8   5   4        2.11        3.43      6.47 o 
   9   5   4        0.11        0.43      6.09 o 
  10   5   4        1.55        2.80      6.49 o 
  -8   6   4       82.66       65.01      8.32 o 
  -7   6   4        0.08        6.72      8.10 o 
  -6   6   4       67.53       66.56      7.79 o 
  -5   6   4       11.89        8.06      6.98 o 
  -4   6   4      395.84      411.79      9.24 o 
  -3   6   4      389.30      388.23      7.44 o 
  -2   6   4      115.00      123.32      5.23 o 
  -1   6   4     1548.42     1546.98     15.30 o 
   0   6   4       10.44       11.23      4.50 o 
   1   6   4     1675.10     1637.61     11.14 o 
   2   6   4        6.33        3.45      3.12 o 
   3   6   4       77.72       73.83      3.56 o 
   4   6   4        2.44        0.00      5.69 o 
   5   6   4      167.77      163.61      6.66 o 
   6   6   4        8.56        9.72      6.09 o 
   7   6   4       23.47       17.88      6.69 o 
   8   6   4       47.87       37.95      6.63 o 
   9   6   4        1.98        4.00      7.44 o 
  -7   7   4       89.05       67.83      8.35 o 
  -6   7   4       14.41       17.42      7.59 o 
  -5   7   4       25.66       29.88      7.34 o 
  -4   7   4       78.60       84.80      7.44 o 
  -3   7   4      143.68      148.71      5.94 o 
  -2   7   4      584.16      579.07      7.69 o 
  -1   7   4       26.68       20.27      4.83 o 
   0   7   4      130.73      123.46      5.09 o 
   1   7   4       31.46       38.31      4.07 o 
   2   7   4        4.57        5.90      3.76 o 
   3   7   4        0.52        2.60      5.12 o 
   4   7   4      161.78      164.05      6.45 o 
   5   7   4      107.37      113.56      6.85 o 
   6   7   4       59.97       56.14      6.22 o 
   7   7   4       36.35       31.46      6.30 o 
   8   7   4        7.30        5.46      6.72 o 
   9   7   4        1.96        3.74      8.68 o 
  -7   8   4        3.94       12.09     11.66 o 
  -6   8   4        4.76        5.79      7.48 o 
  -5   8   4       12.49       13.49      7.27 o 
  -4   8   4        6.09        6.02      5.86 o 
  -3   8   4       15.99       16.24      5.02 o 
  -2   8   4       19.53       17.82      4.93 o 
  -1   8   4       86.45       94.57      5.24 o 
   0   8   4      129.97      136.55      5.62 o 
   1   8   4        6.76        6.01      4.37 o 
   2   8   4       30.68       28.50      4.80 o 
   3   8   4      323.10      329.14      9.03 o 
   4   8   4        0.42        1.03      7.07 o 
   5   8   4        3.84        6.59      9.75 o 
   6   8   4        3.68        1.65      6.75 o 
   7   8   4        1.78        0.00      7.25 o 
   8   8   4        0.07        0.25      7.29 o 
   9   8   4        0.03        0.00      7.99 o 
  -6   9   4        2.42        8.61      6.64 o 
  -5   9   4        3.37        3.08      5.98 o 
  -4   9   4       62.15       61.17      6.30 o 
  -3   9   4      146.11      144.77      5.72 o 
  -2   9   4       35.88       35.26      4.76 o 
  -1   9   4        3.31        3.82      4.76 o 
   0   9   4       18.80       22.85      5.02 o 
   1   9   4        0.33        0.73      5.12 o 
   2   9   4        1.41        2.77      4.60 o 
   3   9   4        8.73        4.83      6.12 o 
   4   9   4        8.58        9.11      6.17 o 
   5   9   4        5.96        1.57      6.29 o 
   6   9   4        1.41        4.52      6.22 o 
   7   9   4        2.94        5.59      8.27 o 
   8   9   4        0.00        1.96      6.96 o 
  -6  10   4        0.38        1.42     12.23 o 
  -5  10   4        0.59        0.01      6.36 o 
  -4  10   4       71.04       62.67      6.40 o 
  -3  10   4       19.13       17.97      4.92 o 
  -2  10   4       18.53       20.21      4.61 o 
  -1  10   4       34.35       32.99      4.94 o 
   0  10   4       95.84      101.99      5.30 o 
   1  10   4      121.80      112.48      5.55 o 
   2  10   4        3.20        4.49      4.57 o 
   3  10   4       56.69       63.99      6.63 o 
   4  10   4       14.43       11.26      5.94 o 
   5  10   4       34.15       35.48      7.01 o 
   6  10   4        4.47        8.10      6.07 o 
   7  10   4        0.56        0.00      7.83 o 
  -5  11   4       25.80       21.69      7.42 o 
  -4  11   4        0.13        0.84      6.89 o 
  -3  11   4        1.76        0.49      5.02 o 
  -2  11   4       25.02       19.93      4.80 o 
  -1  11   4       51.10       49.71      5.48 o 
   0  11   4        3.49        4.83      4.85 o 
   1  11   4       58.90       58.71      5.35 o 
   2  11   4        5.56        5.05      5.15 o 
   3  11   4        0.49        4.36      9.04 o 
   4  11   4        1.14        0.45      6.15 o 
   5  11   4        0.04        0.29      7.48 o 
   6  11   4        4.66        5.74      6.93 o 
  -3  12   4        6.02        4.16      6.70 o 
  -2  12   4      184.37      191.35      6.20 o 
  -1  12   4       14.83        7.11      5.31 o 
   0  12   4      114.84      125.65      6.10 o 
   1  12   4       13.32       14.25      5.24 o 
   2  12   4       10.52       12.75      5.93 o 
   3  12   4        9.22        7.77      6.04 o 
   4  12   4        2.77        0.43      6.94 o 
   5  12   4        1.07        3.22      7.96 o 
  -2  13   4        3.64        5.84     11.00 o 
  -1  13   4        5.34        5.62      5.51 o 
   0  13   4       25.01       24.33      6.08 o 
   1  13   4        0.08        0.00      6.43 o 
   2  13   4        0.36        2.98      6.57 o 
   3  13   4        0.36        0.89      6.10 o 
   4  13   4        0.51        0.40      8.33 o 
  -2 -11   5        0.90        3.92      6.60 o 
  -1 -11   5        0.84        0.00      9.37 o 
   0 -11   5        1.49        0.00      7.60 o 
   1 -11   5       27.83       24.06      7.54 o 
   2 -11   5        0.22        1.89     13.59 o 
   3 -11   5       10.55       19.90      7.21 o 
  -4 -10   5        0.70        1.37      7.31 o 
  -3 -10   5        5.92        7.20      5.95 o 
  -2 -10   5       31.49       22.24      6.59 o 
  -1 -10   5        0.58        0.65      7.10 o 
   0 -10   5        2.47        5.49      6.25 o 
   1 -10   5        0.01        2.07      7.11 o 
   2 -10   5        7.50        5.91      7.02 o 
   3 -10   5        2.82        0.00      7.02 o 
   4 -10   5       88.14       94.72      8.36 o 
   5 -10   5       17.64       12.39      8.58 o 
  -5  -9   5        7.10        3.16      7.29 o 
  -4  -9   5        9.26        5.68      5.93 o 
  -3  -9   5        2.80        3.34      5.77 o 
  -2  -9   5        0.40        2.04      5.79 o 
  -1  -9   5        0.27        4.39      6.51 o 
   0  -9   5       14.32       16.85      6.43 o 
   1  -9   5      148.24      162.21      6.68 o 
   2  -9   5       27.44       23.21      6.71 o 
   3  -9   5       25.78       25.55      6.95 o 
   4  -9   5       77.92       77.79      7.46 o 
   5  -9   5       16.88       11.21      7.16 o 
   6  -9   5      119.28      130.89      9.53 o 
  -6  -8   5        4.48        4.35      8.01 o 
  -5  -8   5        1.96        0.59      6.18 o 
  -4  -8   5       77.07       76.35      6.03 o 
  -3  -8   5       52.84       43.45      5.45 o 
  -2  -8   5        0.02        1.53      5.34 o 
  -1  -8   5       13.04        9.51      5.21 o 
   0  -8   5        3.13        1.88      4.93 o 
   1  -8   5        1.23        0.00      5.18 o 
   2  -8   5       35.23       31.05      5.63 o 
   3  -8   5       78.28       75.19      7.38 o 
   4  -8   5        1.82        4.18      8.74 o 
   5  -8   5       24.47       21.61      7.26 o 
   6  -8   5        2.70        4.72      7.55 o 
   7  -8   5       21.68       18.52      7.39 o 
  -6  -7   5        6.67        5.70      6.36 o 
  -5  -7   5        6.09       10.03      6.32 o 
  -4  -7   5        0.03        1.23      5.27 o 
  -3  -7   5       36.35       31.32      5.14 o 
  -2  -7   5        1.05        1.69      4.86 o 
  -1  -7   5      337.34      330.86      8.20 o 
   0  -7   5       17.93       13.16      5.06 o 
   1  -7   5      284.86      283.04      4.83 o 
   2  -7   5       29.38       25.85      5.13 o 
   3  -7   5        3.59        4.13      6.19 o 
   4  -7   5       41.01       42.76      7.36 o 
   5  -7   5      124.16      140.72      8.36 o 
   6  -7   5        0.23        1.04      8.38 o 
   7  -7   5        5.80       10.50      6.68 o 
   8  -7   5        5.97        7.31      7.95 o 
  -7  -6   5        3.65        4.85      6.68 o 
  -6  -6   5       18.64       11.23      6.65 o 
  -5  -6   5       33.08       31.97      6.81 o 
  -4  -6   5       39.66       34.32      5.71 o 
  -3  -6   5      666.60      672.92      9.04 o 
  -2  -6   5      345.53      342.76      7.25 o 
  -1  -6   5        3.14        4.95      5.17 o 
   0  -6   5       68.66       72.90      5.30 o 
   1  -6   5      211.34      212.00      5.18 o 
   2  -6   5      529.96      540.80      4.75 o 
   3  -6   5      505.91      519.22      7.07 o 
   4  -6   5      120.16      129.52      7.51 o 
   5  -6   5        0.30        1.49      7.48 o 
   6  -6   5       15.58       14.67      6.82 o 
   7  -6   5        0.26        2.31      7.05 o 
   8  -6   5        0.52        0.05      8.38 o 
  -7  -5   5        6.60        4.30      6.67 o 
  -6  -5   5       29.76       27.22      7.28 o 
  -5  -5   5      383.27      399.14     10.02 o 
  -4  -5   5       61.94       60.51      5.86 o 
  -3  -5   5      751.88      783.28      9.30 o 
  -2  -5   5      108.83      105.99      5.70 o 
  -1  -5   5       74.84       83.50      5.38 o 
   0  -5   5      791.74      773.08      7.95 o 
   1  -5   5       23.72       22.69      3.02 o 
   2  -5   5       69.48       70.95      2.56 o 
   3  -5   5        0.24        2.12      9.74 o 
   4  -5   5        0.04        3.23      4.83 o 
   5  -5   5      144.32      136.83      6.00 o 
   6  -5   5       68.05       73.02      6.76 o 
   7  -5   5        1.81        3.02      6.80 o 
   8  -5   5        9.74       10.28      8.28 o 
   9  -5   5        2.49        7.94      9.28 o 
  -8  -4   5       23.10       17.67      8.61 o 
  -7  -4   5       68.64       65.01      7.50 o 
  -6  -4   5      258.73      256.92      9.32 o 
  -5  -4   5      129.64      122.57      7.83 o 
  -4  -4   5       13.94       10.31      5.42 o 
  -3  -4   5       22.04       26.74      5.61 o 
  -2  -4   5       55.10       61.26      7.82 o 
  -1  -4   5       65.53       70.05      4.86 o 
   0  -4   5      101.55      107.72      3.87 o 
   1  -4   5       53.56       57.16      2.29 o 
   2  -4   5       40.49       43.23      1.42 o 
   3  -4   5     1177.32     1166.13      7.82 o 
   4  -4   5      500.54      504.62      7.74 o 
   5  -4   5       22.15       20.86      5.18 o 
   6  -4   5        2.18        3.17      5.37 o 
   7  -4   5        3.88        5.10      5.40 o 
   8  -4   5       14.52       10.88      7.84 o 
   9  -4   5        8.79        1.64      7.00 o 
  -8  -3   5       12.02        8.04      7.53 o 
  -7  -3   5      139.05      150.43      7.94 o 
  -6  -3   5       68.69       73.55      6.90 o 
  -5  -3   5       10.06       14.15      6.04 o 
  -4  -3   5      119.47      133.40      5.64 o 
  -3  -3   5       13.56       13.57      4.87 o 
  -2  -3   5       15.79       13.47      4.87 o 
  -1  -3   5       13.76       20.71      4.07 o 
   0  -3   5      231.76      202.35      3.72 o 
   1  -3   5        1.39        8.26      2.26 o 
   2  -3   5      200.86      236.04      3.50 o 
   3  -3   5      959.11      967.28      6.47 o 
   4  -3   5       32.72       31.94      2.60 o 
   5  -3   5      282.43      301.64      6.34 o 
   6  -3   5       16.18       15.86      5.42 o 
   7  -3   5       48.83       43.33      5.50 o 
   8  -3   5        0.09        0.65      6.44 o 
   9  -3   5        4.13        5.97      8.69 o 
  -8  -2   5       13.24       10.12      7.31 o 
  -7  -2   5       25.44       29.14      6.24 o 
  -6  -2   5        0.04        1.05      8.19 o 
  -5  -2   5        4.98        4.95      4.55 o 
  -4  -2   5       53.67       59.99      3.89 o 
  -3  -2   5       47.56       57.79      3.40 o 
  -2  -2   5       14.63        7.61      2.66 o 
  -1  -2   5      939.87      950.46      6.74 o 
   0  -2   5     1194.82     1336.25     23.64 o 
   1  -2   5      568.38      623.60      6.00 o 
   2  -2   5      111.37      122.61      1.96 o 
   3  -2   5        0.16        0.36      1.72 o 
   4  -2   5      167.27      151.70      2.63 o 
   5  -2   5        1.17        1.35      1.95 o 
   6  -2   5        0.01        0.00      3.64 o 
   7  -2   5       13.89       11.88      5.07 o 
   8  -2   5       14.48       14.21      6.47 o 
   9  -2   5        1.66        1.16      6.30 o 
  10  -2   5        3.93        1.48      7.05 o 
  -8  -1   5        5.25        3.55      8.41 o 
  -7  -1   5        2.12        3.04      7.70 o 
  -6  -1   5       37.58       49.96      7.35 o 
  -5  -1   5        2.52        1.34      4.51 o 
  -4  -1   5       15.77       15.88      3.45 o 
  -3  -1   5        0.52        0.00      2.57 o 
  -2  -1   5      432.71      455.06      5.32 o 
  -1  -1   5       78.61       74.25      4.70 o 
   0  -1   5     3092.98     3344.55     20.17 o 
   1  -1   5        1.90        7.34      1.71 o 
   2  -1   5      923.72      989.22      5.98 o 
   3  -1   5       15.32       25.25      1.74 o 
   4  -1   5      476.21      494.41      3.52 o 
   5  -1   5       51.01       51.88      3.61 o 
   6  -1   5      334.16      325.61      5.33 o 
   7  -1   5        1.26        1.13      4.01 o 
   8  -1   5        0.84        1.92      7.71 o 
   9  -1   5        0.42        4.60      7.59 o 
  10  -1   5        4.91        7.94      6.81 o 
  -8   0   5       12.98        9.39      7.96 o 
  -7   0   5        0.54        8.52      9.55 o 
  -6   0   5       40.49       37.64      7.90 o 
  -5   0   5        1.59        2.49      3.90 o 
  -4   0   5       80.56       82.25      3.98 o 
  -3   0   5       70.56       74.72      4.45 o 
  -2   0   5      191.14      223.58      4.41 o 
  -1   0   5       97.08       92.24      2.56 o 
   0   0   5      187.92      170.72      2.20 o 
   1   0   5      826.73      777.57      3.65 o 
   2   0   5     1419.90     1378.40      8.05 o 
   3   0   5      840.81      815.06      3.49 o 
   4   0   5      116.21       93.99      3.32 o 
   5   0   5       88.76       91.03      4.31 o 
   6   0   5      105.19      110.15      4.84 o 
   7   0   5        7.31        8.05      4.52 o 
   8   0   5        0.00        1.75      5.21 o 
   9   0   5        6.17        7.43      6.40 o 
  10   0   5        0.49        0.45      6.86 o 
  -8   1   5        0.87        0.00      9.87 o 
  -7   1   5       30.02       25.53      7.66 o 
  -6   1   5        0.07        3.29      7.61 o 
  -5   1   5      125.68      115.80      5.82 o 
  -4   1   5      425.37      419.89      6.36 o 
  -3   1   5      456.96      417.97      5.98 o 
  -2   1   5      851.89      815.27      4.54 o 
  -1   1   5     1865.75     1873.24      7.88 o 
   0   1   5      114.81       99.62      2.22 o 
   1   1   5      172.39      167.70      3.22 o 
   2   1   5        5.57        3.12      1.29 o 
   3   1   5      463.25      462.59      2.80 o 
   4   1   5      836.87      903.48      4.97 o 
   5   1   5       12.58       15.96      3.94 o 
   6   1   5       59.54       61.41      4.35 o 
   7   1   5       68.66       76.50      4.63 o 
   8   1   5       60.59       61.76      5.78 o 
   9   1   5       15.96       17.60      6.30 o 
  10   1   5        0.39        0.00      7.43 o 
  -8   2   5       29.43       21.23      8.54 o 
  -7   2   5        5.09        6.44      7.58 o 
  -6   2   5       46.36       51.69      7.44 o 
  -5   2   5      258.28      258.55     10.34 o 
  -4   2   5      171.79      189.71      7.61 o 
  -3   2   5      269.95      242.61      4.88 o 
  -2   2   5       42.33       35.75      2.98 o 
  -1   2   5        4.48        8.43      2.13 o 
   0   2   5        0.15        0.02      1.24 o 
   1   2   5       19.71       12.34      2.55 o 
   3   2   5      281.78      287.66      2.42 o 
   4   2   5     1203.02     1257.63      6.30 o 
   5   2   5       46.99       54.07      4.21 o 
   6   2   5       10.42       10.28      4.19 o 
   7   2   5        5.75        2.47      5.34 o 
   8   2   5        7.42        5.04      5.53 o 
   9   2   5        0.35        0.47      6.16 o 
  10   2   5        0.45        1.61      7.30 o 
  -8   3   5        5.01        3.68      8.06 o 
  -7   3   5        0.05        0.00      7.88 o 
  -6   3   5        2.23        4.10      7.21 o 
  -5   3   5       17.20       12.34      7.43 o 
  -4   3   5        3.66        1.50      6.51 o 
  -3   3   5       58.29       57.29      5.74 o 
  -2   3   5       36.47       33.25      4.51 o 
  -1   3   5      184.29      191.82      3.82 o 
   0   3   5     3669.08     3601.71     17.10 o 
   1   3   5       37.42       30.79      1.66 o 
   2   3   5      949.41     1093.28      5.63 o 
   3   3   5      246.04      252.69      3.02 o 
   4   3   5        2.38        7.90      3.54 o 
   5   3   5       18.74       19.09      4.65 o 
   6   3   5        1.51        4.14      5.18 o 
   7   3   5        2.15        1.19      5.65 o 
   8   3   5       11.80        8.00      5.52 o 
   9   3   5        2.56        0.00      5.97 o 
  10   3   5       92.77       83.33      6.71 o 
  -8   4   5        0.41        8.40     16.57 o 
  -7   4   5        1.56        1.78      9.60 o 
  -6   4   5        0.03        0.00      8.90 o 
  -5   4   5        2.65        6.68      7.25 o 
  -4   4   5       16.38       16.08      6.51 o 
  -3   4   5      143.33      138.09      4.36 o 
  -2   4   5       97.30      109.23      3.91 o 
  -1   4   5        1.93        4.09      3.72 o 
   0   4   5      965.00     1014.98      5.56 o 
   1   4   5       88.39       90.45      2.33 o 
   2   4   5       11.32       12.11      2.55 o 
   3   4   5      156.70      153.46      3.02 o 
   4   4   5       27.72       25.59      1.74 o 
   5   4   5      304.13      318.14      5.98 o 
   6   4   5       74.52       75.20      5.68 o 
   7   4   5        1.47        6.10      5.25 o 
   8   4   5      242.11      256.83      7.36 o 
   9   4   5       34.74       38.01      6.19 o 
  10   4   5       36.93       38.15      6.45 o 
  -8   5   5        0.32        1.50     10.03 o 
  -7   5   5        3.71        1.58      8.58 o 
  -6   5   5       19.63       16.78      7.33 o 
  -5   5   5        5.99        3.60      7.01 o 
  -4   5   5      104.33      110.99      7.55 o 
  -3   5   5        1.92        3.31      7.42 o 
  -2   5   5      111.86      110.31      5.45 o 
  -1   5   5       49.71       41.79      4.29 o 
   0   5   5      357.10      344.08      6.67 o 
   1   5   5      131.69      149.89      3.09 o 
   2   5   5      812.62      904.01     11.28 o 
   3   5   5        7.99        5.45      5.59 o 
   4   5   5        1.17        2.36      1.58 o 
   5   5   5       33.67       41.63      5.08 o 
   6   5   5      286.97      292.45      6.78 o 
   7   5   5        5.92        2.86      5.34 o 
   8   5   5      212.03      202.02      7.17 o 
   9   5   5       13.26       14.33      5.70 o 
  10   5   5        1.09        0.00      6.26 o 
  -7   6   5        0.27        6.70      7.60 o 
  -6   6   5        0.07        2.53      8.74 o 
  -5   6   5        4.38        3.87      6.45 o 
  -4   6   5      162.64      160.28      7.94 o 
  -3   6   5      164.98      176.79      7.30 o 
  -2   6   5      208.44      199.11      6.20 o 
  -1   6   5       54.98       55.29      4.99 o 
   0   6   5      245.65      244.40      5.41 o 
   1   6   5      461.44      436.06      4.06 o 
   2   6   5       36.77       42.51      3.05 o 
   3   6   5        0.35        0.13      4.50 o 
   4   6   5      394.59      403.77      7.84 o 
   5   6   5       12.79       17.58      5.82 o 
   6   6   5      891.74      909.62     10.20 o 
   7   6   5       99.04      108.62      6.77 o 
   8   6   5        0.01        2.81      6.48 o 
   9   6   5        1.36        4.42      7.43 o 
  -7   7   5        2.24        3.74      7.79 o 
  -6   7   5        9.32       11.40      7.14 o 
  -5   7   5       22.06       20.04      6.88 o 
  -4   7   5        1.04        0.00      6.79 o 
  -3   7   5      296.27      308.26      7.43 o 
  -2   7   5       90.28       89.80      5.49 o 
  -1   7   5      705.71      717.68     12.38 o 
   0   7   5       17.23       14.64      4.16 o 
   1   7   5      222.31      235.38      3.54 o 
   2   7   5       18.80       11.81      3.67 o 
   3   7   5        0.23        1.84      5.08 o 
   4   7   5      506.07      472.13      7.95 o 
   5   7   5       67.83       66.75      6.33 o 
   6   7   5        1.07        0.00      5.43 o 
   7   7   5        4.62        1.91      7.10 o 
   8   7   5       48.98       44.27      6.03 o 
   9   7   5        0.14        2.30      6.66 o 
  -7   8   5        7.92       12.38      9.56 o 
  -6   8   5       35.48       31.15      7.49 o 
  -5   8   5       28.65       30.00      7.41 o 
  -4   8   5       38.51       41.62      6.00 o 
  -3   8   5        0.97        1.96      5.14 o 
  -2   8   5      115.46      115.86      5.66 o 
  -1   8   5        9.15        6.44      5.29 o 
   0   8   5       11.40       10.36      4.59 o 
   1   8   5       43.76       43.39      4.43 o 
   2   8   5      357.73      358.41      6.57 o 
   3   8   5      169.20      167.36      6.40 o 
   4   8   5        0.05        2.29      6.28 o 
   5   8   5        3.73        5.20      5.98 o 
   6   8   5       14.91       12.22      5.87 o 
   7   8   5        0.03        2.05      6.01 o 
   8   8   5        1.86        7.18      6.71 o 
   9   8   5        1.56        3.71      6.76 o 
  -6   9   5       10.63        1.91      6.73 o 
  -5   9   5        8.62        8.77      6.08 o 
  -4   9   5       10.78        7.10      6.25 o 
  -3   9   5       67.10       68.40      5.46 o 
  -2   9   5        2.94        8.05      5.03 o 
  -1   9   5      149.33      157.75      5.85 o 
   0   9   5      184.13      185.45      5.73 o 
   1   9   5        0.28        2.03      4.52 o 
   2   9   5      204.37      211.93      5.65 o 
   3   9   5      148.93      147.13      6.89 o 
   4   9   5      104.52       89.40      6.65 o 
   5   9   5        6.64        7.55      6.54 o 
   6   9   5        0.00        0.95      6.14 o 
   7   9   5        0.02        3.33      6.94 o 
   8   9   5        2.46        2.42      8.36 o 
  -5  10   5        2.78        0.00      6.28 o 
  -4  10   5       20.48       16.43      6.23 o 
  -3  10   5       10.64        7.13      5.35 o 
  -2  10   5        2.47        1.31      4.66 o 
  -1  10   5        0.63        0.00      4.95 o 
   0  10   5        0.00        0.74      4.58 o 
   1  10   5        9.21       10.82      4.72 o 
   2  10   5        1.21        0.45      5.11 o 
   3  10   5        0.22        0.53      7.32 o 
   4  10   5       17.09       15.44      6.39 o 
   5  10   5       13.30       13.13      6.12 o 
   6  10   5        1.25        2.02      6.14 o 
   7  10   5        2.66        1.47      6.68 o 
  -4  11   5       14.73       11.02      6.01 o 
  -3  11   5        9.15        6.66      5.00 o 
  -2  11   5        4.12        2.52      4.92 o 
  -1  11   5       86.71       80.54      5.63 o 
   0  11   5        0.56        0.01      5.01 o 
   1  11   5       27.62       31.98      4.95 o 
   2  11   5        0.42        1.32      7.80 o 
   3  11   5        4.12        0.00      5.98 o 
   4  11   5        1.27        0.00      6.42 o 
   5  11   5        1.31        1.13      6.23 o 
   6  11   5        3.00        1.68      6.81 o 
  -3  12   5       54.83       55.17      5.77 o 
  -2  12   5        0.45        2.26      5.25 o 
  -1  12   5       39.02       38.74      5.26 o 
   0  12   5       10.05        8.28      5.65 o 
   1  12   5        8.98        8.29      5.58 o 
   2  12   5        0.24        3.06      5.42 o 
   3  12   5        0.22        0.23      6.29 o 
   4  12   5        1.34        2.63      6.68 o 
   5  12   5       24.83       19.95      6.43 o 
  -1  13   5        0.90        1.08      6.07 o 
   0  13   5        1.80        2.69      5.74 o 
   1  13   5        2.37        0.12      6.88 o 
   2  13   5        3.53        8.03      6.81 o 
   3  13   5        3.97        2.88      7.10 o 
  -2 -10   6        7.61        9.97      6.62 o 
  -1 -10   6        5.66        5.33      6.69 o 
   0 -10   6        0.01        0.00      7.79 o 
   1 -10   6        0.42        4.46      9.75 o 
   2 -10   6        0.40        0.00      6.90 o 
   3 -10   6        0.87        3.66      7.58 o 
   4 -10   6        0.04        3.13      7.30 o 
  -4  -9   6        7.63        2.45      6.31 o 
  -3  -9   6        0.98        2.18      8.05 o 
  -2  -9   6        0.06        3.67      6.07 o 
  -1  -9   6        1.29        0.00      7.56 o 
   0  -9   6       13.87       19.57      6.40 o 
   1  -9   6        0.02        3.01      8.56 o 
   2  -9   6      149.77      166.27      8.17 o 
   3  -9   6        2.29        1.18      6.59 o 
   4  -9   6        1.58        0.95      6.91 o 
   5  -9   6      121.64      139.58      8.44 o 
  -5  -8   6        1.30        0.00      8.22 o 
  -4  -8   6        5.55        3.59      5.68 o 
  -3  -8   6       33.89       33.24      5.37 o 
  -2  -8   6        2.95        1.65      6.03 o 
  -1  -8   6       83.16       93.01      5.94 o 
   0  -8   6        6.60        5.56      5.78 o 
   1  -8   6        4.10        4.41      5.02 o 
   2  -8   6      165.38      163.57      7.80 o 
   3  -8   6      162.48      144.97      7.54 o 
   4  -8   6      219.67      225.49      8.77 o 
   5  -8   6        4.55        2.78      6.96 o 
   6  -8   6       36.01       28.26      7.60 o 
  -6  -7   6       21.37       15.87      6.84 o 
  -5  -7   6        2.56        2.40      5.86 o 
  -4  -7   6       10.78       15.78      5.28 o 
  -3  -7   6       30.16       32.39      5.36 o 
  -2  -7   6      174.00      186.77      6.20 o 
  -1  -7   6      153.26      139.99      5.55 o 
   0  -7   6        8.12        2.04      4.86 o 
   1  -7   6      331.72      325.00      7.44 o 
   2  -7   6        5.82        3.12      5.01 o 
   3  -7   6       48.75       54.29      6.76 o 
   4  -7   6       19.37       10.10      6.60 o 
   5  -7   6        1.74        4.83      7.63 o 
   6  -7   6        0.43        0.00      7.24 o 
   7  -7   6        6.34        6.04      7.27 o 
  -6  -6   6        0.01        1.20      6.48 o 
  -5  -6   6        8.49        8.51      6.20 o 
  -4  -6   6       15.98        9.44      7.14 o 
  -3  -6   6      170.77      161.34      6.43 o 
  -2  -6   6       24.49       24.46      5.38 o 
  -1  -6   6       25.78       19.07      5.13 o 
   0  -6   6       62.95       66.49      4.76 o 
   1  -6   6      133.96      125.76      4.84 o 
   2  -6   6      116.21      114.21      5.45 o 
   3  -6   6      741.43      743.55     11.53 o 
   4  -6   6       27.84       29.35      6.56 o 
   5  -6   6        9.61        4.58      6.52 o 
   6  -6   6        6.80        6.24      6.77 o 
   7  -6   6        0.02        0.00      6.77 o 
   8  -6   6       10.52        7.27      8.57 o 
  -7  -5   6       66.38       54.83      7.97 o 
  -6  -5   6        1.07        4.84      6.42 o 
  -5  -5   6       32.08       26.21      6.58 o 
  -4  -5   6        4.00        0.00      5.66 o 
  -3  -5   6       95.20       92.18      8.33 o 
  -2  -5   6       17.25       17.59      5.18 o 
  -1  -5   6       16.30       18.97      5.05 o 
   0  -5   6       36.27       35.68      4.73 o 
   1  -5   6       20.45       25.42      2.44 o 
   2  -5   6       12.00       15.24      3.06 o 
   3  -5   6       25.08       18.55     10.09 o 
   4  -5   6       24.81       22.67      6.58 o 
   5  -5   6       67.80       69.50      6.76 o 
   6  -5   6        9.17        8.25      6.86 o 
   7  -5   6       78.63       84.03      7.29 o 
   8  -5   6       12.73       15.67      7.76 o 
  -7  -4   6        3.93        3.83      7.38 o 
  -6  -4   6       11.55       12.65      6.84 o 
  -5  -4   6      878.59      935.04     12.45 o 
  -4  -4   6      404.76      414.69      7.67 o 
  -3  -4   6        0.68        0.00      5.88 o 
  -2  -4   6      398.26      419.74      7.22 o 
  -1  -4   6        0.59        2.75      5.07 o 
   0  -4   6       43.84       36.33      3.62 o 
   1  -4   6       96.69       96.93      2.69 o 
   2  -4   6        9.38        7.86      2.30 o 
   3  -4   6      261.32      256.90      7.11 o 
   4  -4   6      589.37      600.49      8.70 o 
   5  -4   6      266.76      272.09      7.91 o 
   6  -4   6       28.27       34.94      6.41 o 
   7  -4   6       61.65       67.05      6.67 o 
   8  -4   6       38.53       42.08      8.19 o 
   9  -4   6       11.39       12.23      7.78 o 
  -7  -3   6      228.16      206.30      8.14 o 
  -6  -3   6      181.85      171.25      7.71 o 
  -5  -3   6       32.84       36.73      6.00 o 
  -4  -3   6       32.01       37.38      5.15 o 
  -3  -3   6       12.88       13.17      4.81 o 
  -2  -3   6        3.26        5.96      3.50 o 
  -1  -3   6      535.64      543.62      6.93 o 
   0  -3   6       44.77       36.38      3.03 o 
   1  -3   6      766.81      768.19      5.82 o 
   2  -3   6     1366.91     1367.92     14.90 o 
   3  -3   6       74.78       80.00      5.53 o 
   4  -3   6      181.29      191.01      3.71 o 
   5  -3   6       86.03       86.42      4.99 o 
   6  -3   6      126.90      134.28      5.71 o 
   7  -3   6        5.31        5.74      6.16 o 
   8  -3   6        3.70        3.48      6.48 o 
   9  -3   6        8.78        5.38      8.54 o 
  -8  -2   6       30.38       24.48      6.97 o 
  -7  -2   6       68.24       64.05      6.70 o 
  -6  -2   6       29.60       26.55      6.42 o 
  -5  -2   6      156.57      152.13      6.96 o 
  -4  -2   6      536.35      555.84      7.51 o 
  -3  -2   6       73.32       72.37      3.09 o 
  -2  -2   6      591.12      578.39      4.92 o 
  -1  -2   6      190.41      175.57      4.43 o 
   0  -2   6        4.70        8.34      2.47 o 
   1  -2   6     1283.26     1253.14      7.77 o 
   2  -2   6      245.13      248.70      3.07 o 
   3  -2   6       53.21       54.88      1.64 o 
   4  -2   6      120.16      114.27      3.28 o 
   5  -2   6        6.78        7.88      1.64 o 
   6  -2   6       32.23       37.62      4.86 o 
   7  -2   6       16.67       16.99      4.64 o 
   8  -2   6        3.11        0.34      5.25 o 
   9  -2   6        2.56        5.62      6.55 o 
  10  -2   6        2.22        7.84      8.45 o 
  -8  -1   6       31.30       29.67      6.42 o 
  -7  -1   6        0.97        1.69      7.50 o 
  -6  -1   6        1.29        1.55      7.92 o 
  -5  -1   6        5.28        4.42      4.63 o 
  -4  -1   6        4.34        3.85      4.75 o 
  -3  -1   6       74.62       81.21      4.98 o 
  -2  -1   6      523.66      558.48      6.06 o 
  -1  -1   6      278.85      318.57      5.19 o 
   0  -1   6      276.01      323.92      2.58 o 
   1  -1   6      168.82      180.10      2.63 o 
   2  -1   6       20.20       25.74      1.79 o 
   3  -1   6       17.63       17.79      2.14 o 
   4  -1   6      282.10      292.03      3.53 o 
   5  -1   6       49.28       47.28      3.43 o 
   6  -1   6       16.23       13.83      3.93 o 
   7  -1   6        1.28        2.53      4.87 o 
   8  -1   6        5.87        5.02      7.07 o 
   9  -1   6       22.00       17.40      9.39 o 
  10  -1   6        8.12        3.87      6.74 o 
  -8   0   6        9.31       10.42      8.26 o 
  -7   0   6        5.13        2.91      7.24 o 
  -6   0   6        0.10        0.00      6.89 o 
  -5   0   6        9.60       13.11      5.84 o 
  -4   0   6       72.51       65.25      5.37 o 
  -3   0   6       71.71       78.06      4.81 o 
  -2   0   6      819.76      870.87      6.77 o 
  -1   0   6      286.69      295.48      3.31 o 
   0   0   6      369.23      403.67      2.43 o 
   1   0   6      279.55      317.45      2.97 o 
   2   0   6     1759.12     1845.27      8.82 o 
   3   0   6       18.92       12.83      1.73 o 
   4   0   6      251.54      241.07      3.61 o 
   5   0   6       16.80       16.89      3.49 o 
   6   0   6       41.85       45.97      3.87 o 
   7   0   6        5.57        4.64      4.16 o 
   8   0   6       15.94       14.06      6.57 o 
   9   0   6        0.16        2.96      8.51 o 
  10   0   6        8.25        8.07      7.20 o 
  -8   1   6        7.11        5.45      8.71 o 
  -7   1   6        8.81        6.00      8.05 o 
  -6   1   6       30.81       21.79      6.97 o 
  -5   1   6        7.82        5.30      7.24 o 
  -4   1   6      120.08      111.95      8.18 o 
  -3   1   6      154.25      149.41      5.16 o 
  -2   1   6      751.89      756.29      5.16 o 
  -1   1   6      224.84      224.29      2.96 o 
   0   1   6      286.27      283.88      1.94 o 
   1   1   6      172.86      153.65      3.09 o 
   2   1   6       30.03       28.75      1.05 o 
   3   1   6       53.49       53.33      2.01 o 
   4   1   6      274.88      305.48      3.51 o 
   5   1   6       43.16       45.45      3.05 o 
   6   1   6       11.33       14.32      4.16 o 
   7   1   6        3.68        6.28      4.27 o 
   8   1   6       61.01       69.67      5.53 o 
   9   1   6        1.83        5.65      6.49 o 
  10   1   6        2.99        0.85      6.68 o 
  -8   2   6        7.56        2.85      8.69 o 
  -7   2   6        7.08        7.56      7.56 o 
  -6   2   6      135.37      133.21      7.95 o 
  -5   2   6        9.80        8.64      6.97 o 
  -4   2   6       20.32       18.82      4.25 o 
  -3   2   6      114.48      107.32      2.95 o 
  -2   2   6      205.00      216.05      7.00 o 
  -1   2   6       14.82       13.70      1.96 o 
   0   2   6      182.15      190.41      1.82 o 
   1   2   6      189.06      158.00      3.31 o 
   2   2   6     1076.04     1081.55      6.11 o 
   3   2   6       93.42       82.62      2.11 o 
   4   2   6      410.09      381.44      3.48 o 
   5   2   6      137.49      147.55      3.49 o 
   6   2   6       49.51       47.98      4.46 o 
   7   2   6        4.16        2.05      4.13 o 
   8   2   6        2.25        2.90      5.06 o 
   9   2   6        0.43        1.53      6.44 o 
  10   2   6        2.93        1.55      7.33 o 
  -8   3   6        0.03        4.73      8.02 o 
  -7   3   6       27.01       31.88      7.59 o 
  -6   3   6       36.01       31.85      7.90 o 
  -5   3   6       11.42       19.13      7.07 o 
  -4   3   6        0.00        0.00      7.89 o 
  -3   3   6       45.07       44.32      5.94 o 
  -2   3   6      201.89      195.33      6.37 o 
  -1   3   6      871.99      835.53      6.02 o 
   0   3   6     1290.67     1190.89      6.48 o 
   1   3   6     1994.96     1973.42      6.64 o 
   2   3   6     2963.13     3090.77     17.21 o 
   3   3   6      251.91      246.90      2.86 o 
   4   3   6       95.26       80.29      2.15 o 
   5   3   6       62.09       62.01      3.01 o 
   6   3   6        6.00        7.45      4.29 o 
   7   3   6        0.19        4.85      5.32 o 
   8   3   6        3.40        1.91      5.51 o 
   9   3   6       56.22       57.61      6.04 o 
  10   3   6       15.18       11.28      6.67 o 
  -8   4   6        3.96        1.14      8.71 o 
  -7   4   6        0.91        2.97     17.77 o 
  -6   4   6        4.56        4.69      7.43 o 
  -5   4   6       50.17       59.33      7.16 o 
  -4   4   6       28.68       31.92      6.63 o 
  -3   4   6      184.15      185.93      6.99 o 
  -2   4   6      352.85      335.37      6.75 o 
  -1   4   6        2.20        1.00      3.33 o 
   0   4   6      398.18      465.29      3.63 o 
   1   4   6       40.49       42.54      2.03 o 
   2   4   6      193.62      181.87      2.56 o 
   3   4   6        4.60        6.06      2.57 o 
   4   4   6       23.39       19.58      3.04 o 
   5   4   6        0.11        0.68      4.21 o 
   6   4   6        5.53        7.28      4.49 o 
   7   4   6        2.42        5.08      4.56 o 
   8   4   6       68.14       71.29      5.89 o 
   9   4   6       13.33        9.92      5.61 o 
  10   4   6        6.98        3.29      6.29 o 
  -7   5   6       24.49       21.36      8.62 o 
  -6   5   6       21.93       23.85      7.74 o 
  -5   5   6       63.92       75.70      7.16 o 
  -4   5   6       13.46       16.11      6.64 o 
  -3   5   6        0.08        0.00      5.84 o 
  -2   5   6      348.86      373.25      8.38 o 
  -1   5   6        0.32        1.71      4.69 o 
   0   5   6      743.92      770.35      5.65 o 
   1   5   6       29.82       35.86      2.85 o 
   2   5   6      134.87      141.10      3.98 o 
   3   5   6       45.35       42.69      2.63 o 
   4   5   6       61.90       57.73      4.17 o 
   5   5   6        0.96        0.00      4.45 o 
   6   5   6       57.37       65.09      5.38 o 
   7   5   6      214.61      202.50      5.97 o 
   8   5   6      103.43      106.41      5.66 o 
   9   5   6       23.89       18.36      5.93 o 
  10   5   6        1.62        2.12      7.14 o 
  -7   6   6        0.26        1.78      7.68 o 
  -6   6   6       20.34       19.92      7.36 o 
  -5   6   6        8.62        8.96      6.63 o 
  -4   6   6       19.96       21.80      6.48 o 
  -3   6   6       90.79       88.48      6.67 o 
  -2   6   6      664.11      658.54      8.25 o 
  -1   6   6        3.39        5.29      4.46 o 
   0   6   6      330.14      355.05      6.03 o 
   1   6   6       96.40       94.14      3.50 o 
   2   6   6        0.47        0.17      2.46 o 
   3   6   6       57.14       62.49      4.37 o 
   4   6   6       76.05       68.76      7.19 o 
   5   6   6       24.54       23.38      5.33 o 
   6   6   6      278.14      269.64      7.15 o 
   7   6   6       12.60       17.60      5.41 o 
   8   6   6       28.62       27.25      5.28 o 
   9   6   6       14.99       10.12      5.13 o 
  -7   7   6        0.08        0.00      9.53 o 
  -6   7   6       34.98       34.12      8.08 o 
  -5   7   6        8.79       11.05      6.91 o 
  -4   7   6       11.06       10.26      6.32 o 
  -3   7   6        0.31        0.00      6.22 o 
  -2   7   6      117.11      119.70      5.74 o 
  -1   7   6       40.79       37.94      4.98 o 
   0   7   6      159.41      162.51      5.66 o 
   1   7   6       42.94       42.89      2.90 o 
   2   7   6        0.52        4.07      3.18 o 
   3   7   6        0.01        0.00      4.53 o 
   4   7   6     1181.47     1209.93      9.76 o 
   5   7   6      226.88      222.89      6.82 o 
   6   7   6       50.43       32.55      5.76 o 
   7   7   6       72.16       69.20      6.31 o 
   8   7   6       42.05       37.17      5.83 o 
   9   7   6       35.88       31.10      6.42 o 
  -6   8   6        4.31        5.94      7.43 o 
  -5   8   6       13.48       10.12      7.35 o 
  -4   8   6        1.39        1.48      6.29 o 
  -3   8   6        1.74        6.46      5.58 o 
  -2   8   6      269.76      268.14      6.55 o 
  -1   8   6       18.71       15.05      4.94 o 
   0   8   6      176.42      166.42      5.43 o 
   1   8   6      125.03      124.21      5.13 o 
   2   8   6      228.78      214.92      5.01 o 
   3   8   6        8.83       10.51      5.08 o 
   4   8   6      342.34      344.69      6.89 o 
   5   8   6        2.96        4.77      5.55 o 
   6   8   6       16.70       17.50      6.17 o 
   7   8   6       11.83       11.20      5.91 o 
   8   8   6       12.90        7.03      6.41 o 
  -6   9   6        0.04        6.99      9.54 o 
  -5   9   6        4.27        3.29      6.35 o 
  -4   9   6       25.38       30.50      6.17 o 
  -3   9   6        0.03        0.33      5.77 o 
  -2   9   6       10.17       12.55      5.02 o 
  -1   9   6       33.09       34.12      5.14 o 
   0   9   6      489.08      507.04      8.41 o 
   1   9   6      180.48      192.36      5.95 o 
   2   9   6      121.01      117.84      5.93 o 
   3   9   6       31.72       28.62      5.26 o 
   4   9   6        8.15        6.53      5.48 o 
   5   9   6        0.01        1.35      6.19 o 
   6   9   6        1.83        0.43      6.04 o 
   7   9   6        3.78        4.54      6.98 o 
   8   9   6        1.06        2.63      8.29 o 
  -5  10   6       30.51       32.43      7.13 o 
  -4  10   6        2.05        3.01      6.09 o 
  -3  10   6       60.32       68.63      5.71 o 
  -2  10   6        8.30       15.07      4.82 o 
  -1  10   6        2.36        0.00      6.40 o 
   0  10   6      147.68      152.93      5.75 o 
   1  10   6      101.28      113.04      6.87 o 
   2  10   6       50.60       52.63      5.55 o 
   3  10   6        5.07        6.83      5.20 o 
   4  10   6        2.69        4.76      6.17 o 
   5  10   6       17.55       14.36      6.30 o 
   6  10   6        2.12        3.24      7.50 o 
   7  10   6        0.12        4.67      7.68 o 
  -4  11   6       11.33        1.88      6.56 o 
  -3  11   6       11.51       11.04      5.13 o 
  -2  11   6        3.43        2.90      5.20 o 
  -1  11   6        5.02        3.07      6.40 o 
   0  11   6        9.35       11.21      5.16 o 
   1  11   6        1.01        2.42      5.78 o 
   2  11   6        6.86        3.87      5.57 o 
   3  11   6        0.01        2.06      6.67 o 
   4  11   6        0.00        0.00      6.12 o 
   5  11   6        3.17        2.84      7.22 o 
   6  11   6       17.30       23.25      6.43 o 
  -3  12   6       25.10       18.71      5.70 o 
  -2  12   6        2.69        2.74      5.05 o 
  -1  12   6        0.11        0.00      8.15 o 
   0  12   6       10.01        6.85      5.72 o 
   1  12   6        0.50        1.05      5.96 o 
   2  12   6        0.11        5.19      5.82 o 
   3  12   6        1.03        6.09      6.47 o 
   4  12   6        2.23        6.54      6.20 o 
   5  12   6        4.43        2.00      7.61 o 
  -1  13   6        4.61        0.79      8.70 o 
   0  13   6        3.40        4.09      6.82 o 
   1  13   6        0.18        0.00      6.00 o 
   2  13   6        0.12        7.27      6.05 o 
   3  13   6        5.24        4.91      6.65 o 
  -1 -10   7       24.31       19.74      7.65 o 
   0 -10   7        5.19        3.71      7.47 o 
   1 -10   7        0.16        0.00      8.17 o 
   2 -10   7        2.16        0.00      7.25 o 
   3 -10   7       19.95       21.27      7.18 o 
  -3  -9   7        0.00        0.79      6.97 o 
  -2  -9   7       13.10        9.94      6.67 o 
  -1  -9   7        0.00        2.97      7.35 o 
   0  -9   7       14.81       18.96      7.62 o 
   1  -9   7        5.48        3.84      7.41 o 
   2  -9   7       14.22       21.23      7.09 o 
   3  -9   7       31.55       20.22      7.04 o 
   4  -9   7        0.16        4.88      9.90 o 
   5  -9   7        0.17        0.00      7.88 o 
  -4  -8   7       41.01       40.14      6.80 o 
  -3  -8   7       11.71        8.71      5.83 o 
  -2  -8   7       29.92       32.13      6.24 o 
  -1  -8   7       11.29        4.75      6.05 o 
   0  -8   7       42.11       36.21      7.53 o 
   1  -8   7       22.12       19.05      6.80 o 
   2  -8   7        3.45        0.00      6.25 o 
   3  -8   7      101.84      105.73      7.38 o 
   4  -8   7        2.21        5.99      6.81 o 
   5  -8   7       15.74       16.13      6.98 o 
   6  -8   7       43.63       56.28      7.82 o 
  -5  -7   7        5.82        5.45      6.26 o 
  -4  -7   7        0.30        1.23      7.02 o 
  -3  -7   7       11.86       18.08      5.62 o 
  -2  -7   7       54.43       53.03      5.82 o 
  -1  -7   7       11.38       14.25      5.30 o 
   0  -7   7      189.75      195.54      6.97 o 
   1  -7   7      109.40      101.81      7.70 o 
   2  -7   7       56.20       45.75      6.28 o 
   3  -7   7        0.69        7.31      5.84 o 
   4  -7   7        2.19        2.60      6.58 o 
   5  -7   7      172.21      182.02      8.52 o 
   6  -7   7        0.11        6.43      7.28 o 
   7  -7   7       12.19       14.43      7.24 o 
  -6  -6   7        0.05        0.00      9.10 o 
  -5  -6   7        7.47        6.98      6.91 o 
  -4  -6   7        8.12        6.59      5.54 o 
  -3  -6   7       27.60       22.47      5.38 o 
  -2  -6   7      153.09      150.63      6.25 o 
  -1  -6   7       14.77       10.96      4.99 o 
   0  -6   7       51.44       40.52      4.97 o 
   1  -6   7      437.17      421.88      7.79 o 
   2  -6   7        1.25        2.31      5.97 o 
   3  -6   7        1.90        0.00      5.53 o 
   4  -6   7       25.20       19.55      6.61 o 
   5  -6   7       31.84       40.01      7.05 o 
   6  -6   7        8.94        9.68      6.45 o 
   7  -6   7       25.69       24.45      7.12 o 
   8  -6   7        0.31        3.39      7.80 o 
  -6  -5   7        4.13        3.50      7.00 o 
  -5  -5   7       19.92       16.60      6.91 o 
  -4  -5   7        0.32        2.26      6.15 o 
  -3  -5   7        8.69        4.53      5.94 o 
  -2  -5   7      193.88      195.10      6.42 o 
  -1  -5   7      190.63      185.20      6.14 o 
   0  -5   7      616.12      589.33      8.50 o 
   1  -5   7      113.01      115.09      5.76 o 
   2  -5   7      293.94      298.06      5.89 o 
   3  -5   7        3.36        4.16      7.35 o 
   4  -5   7       46.78       43.06      6.12 o 
   5  -5   7       50.36       54.49      6.61 o 
   6  -5   7        6.17        6.35      6.26 o 
   7  -5   7       10.31        4.78      6.67 o 
   8  -5   7        4.07        2.16      7.70 o 
  -6  -4   7        5.85        6.63      7.14 o 
  -5  -4   7       19.60       13.09      6.27 o 
  -4  -4   7        3.39        2.74      5.35 o 
  -3  -4   7       18.44       15.71      5.40 o 
  -2  -4   7        1.47        3.13      4.92 o 
  -1  -4   7       49.42       45.92      5.05 o 
   0  -4   7       42.19       47.28      4.71 o 
   1  -4   7        7.55        7.25      3.92 o 
   2  -4   7      133.57      113.91      6.79 o 
   3  -4   7        0.71        0.67      5.77 o 
   4  -4   7       83.10       72.73      6.17 o 
   5  -4   7      294.60      290.74      7.73 o 
   6  -4   7      102.35       97.46      6.78 o 
   7  -4   7      217.28      214.93      7.96 o 
   8  -4   7       67.07       74.07      8.56 o 
   9  -4   7       11.08        4.09      8.20 o 
  -7  -3   7       77.88       64.98      7.21 o 
  -6  -3   7        3.35        1.22      6.09 o 
  -5  -3   7       91.40       89.35      6.64 o 
  -4  -3   7       24.90       21.81      4.93 o 
  -3  -3   7        1.97        3.03      4.84 o 
  -2  -3   7      158.70      149.74      6.34 o 
  -1  -3   7      384.26      378.50      6.48 o 
   0  -3   7      122.81      115.75      3.45 o 
   1  -3   7      417.32      421.57      6.34 o 
   2  -3   7      190.72      186.57      4.06 o 
   3  -3   7      162.47      171.34      5.90 o 
   4  -3   7        0.57        0.64      5.25 o 
   5  -3   7      281.05      279.56      7.42 o 
   6  -3   7      205.38      207.98      7.28 o 
   7  -3   7        6.74        0.00      6.09 o 
   8  -3   7       10.74       13.32      6.30 o 
   9  -3   7       17.50       16.02      7.30 o 
  -7  -2   7      103.07      102.66      7.42 o 
  -6  -2   7       62.42       59.94      6.65 o 
  -5  -2   7       10.54        8.81      5.66 o 
  -4  -2   7       86.41       84.30      5.23 o 
  -3  -2   7      552.56      562.04      7.24 o 
  -2  -2   7      224.16      233.59      5.47 o 
  -1  -2   7      253.14      268.60      3.97 o 
   0  -2   7      693.25      694.16      5.27 o 
   1  -2   7      322.08      307.95      4.86 o 
   2  -2   7       86.78       85.56      4.12 o 
   3  -2   7        9.77        7.45      2.16 o 
   4  -2   7        5.38        4.32      2.78 o 
   5  -2   7        0.48        0.70      4.99 o 
   6  -2   7        9.73        9.04      5.33 o 
   7  -2   7        1.43        0.76      5.05 o 
   8  -2   7        3.63        4.40      6.02 o 
   9  -2   7       15.35        7.16      6.13 o 
  -7  -1   7        4.85        8.34      7.11 o 
  -6  -1   7       75.21       81.94      6.58 o 
  -5  -1   7        0.12        1.13      5.80 o 
  -4  -1   7       68.11       73.69      5.25 o 
  -3  -1   7      142.14      144.43      5.57 o 
  -2  -1   7      275.71      274.40      5.35 o 
  -1  -1   7      501.87      502.39      5.51 o 
   0  -1   7        3.12        4.70      1.76 o 
   1  -1   7        8.30        6.87      1.63 o 
   2  -1   7       13.45        8.86      2.14 o 
   3  -1   7      210.28      197.14      3.12 o 
   4  -1   7      381.84      392.43      6.29 o 
   5  -1   7      219.04      227.96      4.42 o 
   6  -1   7       27.29       34.95      4.76 o 
   7  -1   7       22.83       26.45      4.92 o 
   8  -1   7       30.62       32.27      5.76 o 
   9  -1   7        0.01        1.08     11.09 o 
  10  -1   7        2.96        2.48      7.83 o 
  -7   0   7       13.92       16.79      6.86 o 
  -6   0   7       18.24       18.92      6.02 o 
  -5   0   7        3.40        3.80      5.71 o 
  -4   0   7       12.06       17.75      5.04 o 
  -3   0   7      304.84      298.82      5.89 o 
  -2   0   7     1118.73     1146.32      8.69 o 
  -1   0   7        0.48        0.39      2.91 o 
   0   0   7      544.26      530.29      3.10 o 
   1   0   7      206.84      190.24      4.07 o 
   2   0   7      495.36      486.67      2.51 o 
   3   0   7       13.33       12.87      1.79 o 
   4   0   7        2.63        3.02      2.62 o 
   5   0   7       51.66       57.44      3.63 o 
   6   0   7        3.39        3.01      4.34 o 
   7   0   7       62.82       62.93      4.84 o 
   8   0   7       64.29       69.27      5.57 o 
   9   0   7       36.11       37.33      6.61 o 
  10   0   7       40.13       32.99      8.12 o 
  -7   1   7       11.11       13.47      7.34 o 
  -6   1   7        9.53        4.94      6.96 o 
  -5   1   7        1.05        0.00      8.47 o 
  -4   1   7       66.16       58.35      5.72 o 
  -3   1   7      301.98      312.81      5.95 o 
  -2   1   7        0.29        0.27      3.14 o 
  -1   1   7      350.45      330.05      5.06 o 
   0   1   7      228.54      238.13      2.35 o 
   1   1   7       67.99       77.85      3.00 o 
   2   1   7       33.19       30.71      2.57 o 
   3   1   7       19.99       16.97      1.77 o 
   4   1   7       23.84       27.45      2.84 o 
   5   1   7        0.16        1.23      2.46 o 
   6   1   7        4.29        4.09      3.72 o 
   7   1   7       20.41       20.60      3.66 o 
   8   1   7        3.55        0.31      5.84 o 
   9   1   7        2.55        0.48      6.59 o 
  10   1   7        1.70        5.77      7.97 o 
  -7   2   7        1.27        0.00      7.47 o 
  -6   2   7       23.12       17.94      6.88 o 
  -5   2   7      101.88       86.01      7.16 o 
  -4   2   7      373.37      361.49     11.03 o 
  -3   2   7        0.02        1.19      4.86 o 
  -2   2   7       67.43       66.91      3.41 o 
  -1   2   7        3.85        6.03      1.28 o 
   0   2   7      236.03      221.01      6.74 o 
   1   2   7      297.25      297.26      3.77 o 
   2   2   7       29.24       38.89      2.64 o 
   3   2   7      321.77      326.05      2.71 o 
   4   2   7      511.51      511.91      3.99 o 
   5   2   7       87.62       83.74      3.17 o 
   6   2   7      275.59      267.87      4.13 o 
   7   2   7       11.90        9.55      4.18 o 
   8   2   7       22.96       19.60      5.10 o 
   9   2   7        0.50        0.00      7.01 o 
  10   2   7        0.96        1.69     10.58 o 
  -7   3   7       12.49        9.51      8.22 o 
  -6   3   7      136.60      112.10      8.73 o 
  -5   3   7        3.22        2.07      6.97 o 
  -4   3   7       43.57       37.61     11.60 o 
  -3   3   7       14.91       10.50      5.57 o 
  -2   3   7      343.61      347.06      4.84 o 
  -1   3   7       70.08       63.15      2.59 o 
   0   3   7      841.19      827.96      4.85 o 
   1   3   7      320.47      321.57      5.07 o 
   2   3   7      136.58      111.55      2.32 o 
   3   3   7       78.95       77.16      2.28 o 
   4   3   7        2.52        2.45      2.91 o 
   5   3   7        0.04        0.91      2.32 o 
   6   3   7        1.49        0.47      3.76 o 
   7   3   7        0.22        2.90      4.11 o 
   8   3   7        5.66        8.30      5.40 o 
   9   3   7        4.14        4.84      5.49 o 
  10   3   7       12.37        5.54      7.13 o 
  -7   4   7        4.00        7.82      8.10 o 
  -6   4   7       45.87       47.33     12.88 o 
  -5   4   7       63.73       56.40      7.17 o 
  -4   4   7      272.11      269.22      8.24 o 
  -3   4   7      327.53      315.61      7.77 o 
  -2   4   7      502.07      504.15      7.75 o 
  -1   4   7      364.37      361.63      4.68 o 
   0   4   7      835.41      820.11      4.74 o 
   1   4   7        0.42        0.94      1.66 o 
   2   4   7      110.97      103.96      1.92 o 
   3   4   7        8.07        9.87      2.52 o 
   4   4   7       16.49       14.36      3.49 o 
   5   4   7       16.14       17.43      3.95 o 
   6   4   7       14.04       15.96      4.31 o 
   7   4   7       67.88       73.58      4.74 o 
   8   4   7       11.69       11.85      5.32 o 
   9   4   7        0.89        2.59      6.36 o 
  10   4   7        0.76        2.17      7.54 o 
  -7   5   7       10.12        3.42      9.16 o 
  -6   5   7        0.39        0.17      9.43 o 
  -5   5   7       56.33       66.41      7.55 o 
  -4   5   7       18.82       22.75      6.43 o 
  -3   5   7       57.39       63.06      6.41 o 
  -2   5   7        9.17       16.55      5.28 o 
  -1   5   7       32.35       29.35      4.03 o 
   0   5   7       60.63       71.25      3.58 o 
   1   5   7       38.35       35.60      2.59 o 
   2   5   7      418.19      371.65     13.07 o 
   3   5   7      110.39      109.90      3.35 o 
   4   5   7       20.28       17.23      4.05 o 
   5   5   7       55.78       62.14      4.72 o 
   6   5   7        0.93        0.61      4.37 o 
   7   5   7       57.42       53.27      4.86 o 
   8   5   7       24.78       18.81      4.90 o 
   9   5   7        5.09        8.15      5.87 o 
  -7   6   7        1.67        7.88      9.48 o 
  -6   6   7        0.28        3.99      7.82 o 
  -5   6   7        1.97        6.00      6.93 o 
  -4   6   7        3.39        3.92      6.08 o 
  -3   6   7       23.98       26.57      5.94 o 
  -2   6   7      561.59      578.46      8.12 o 
  -1   6   7       80.01       83.30      4.77 o 
   0   6   7       55.57       56.90      3.89 o 
   1   6   7       61.66       60.42      3.45 o 
   2   6   7       10.59       11.01      2.23 o 
   3   6   7       28.60       31.80      4.07 o 
   4   6   7      183.02      176.92      5.16 o 
   5   6   7       23.26       20.20      5.02 o 
   6   6   7      315.21      310.03      7.02 o 
   7   6   7        6.07        5.22      4.79 o 
   8   6   7        4.45        2.23      5.14 o 
   9   6   7        0.12        0.37      6.18 o 
  -6   7   7       11.52       15.96      7.55 o 
  -5   7   7        4.03        0.00      6.58 o 
  -4   7   7       71.62       63.97      6.87 o 
  -3   7   7       23.08       26.06      6.38 o 
  -2   7   7       60.23       64.22      5.24 o 
  -1   7   7        0.02        0.00      4.63 o 
   0   7   7        0.01        1.41      4.54 o 
   1   7   7        1.43        0.94      2.97 o 
   2   7   7       27.90       31.13      4.17 o 
   3   7   7        9.31        6.23      4.31 o 
   4   7   7      174.82      167.41      5.37 o 
   5   7   7       87.77       71.13      6.33 o 
   6   7   7      100.43       92.70      5.94 o 
   7   7   7       22.41       21.25      5.45 o 
   8   7   7        0.01        0.31      5.43 o 
   9   7   7        2.28        2.51      7.38 o 
  -6   8   7       10.26       12.50      7.99 o 
  -5   8   7        1.68        7.89      8.17 o 
  -4   8   7       78.35       71.56      7.44 o 
  -3   8   7        4.82        4.59      6.52 o 
  -2   8   7        2.67        2.27      4.88 o 
  -1   8   7       87.04       94.78      5.38 o 
   0   8   7      155.85      163.68      4.79 o 
   1   8   7        1.73        1.58      4.13 o 
   2   8   7      341.15      371.61      7.01 o 
   3   8   7      311.36      311.00      7.90 o 
   4   8   7      344.68      323.01      6.55 o 
   5   8   7       15.84       13.50      5.01 o 
   6   8   7        9.00       11.98      8.60 o 
   7   8   7        3.55        4.35      5.83 o 
   8   8   7       10.44        3.39      6.22 o 
  -5   9   7        1.20        1.97      6.42 o 
  -4   9   7       43.93       45.37      6.22 o 
  -3   9   7       11.84       15.43      5.44 o 
  -2   9   7       13.92       17.98      5.15 o 
  -1   9   7      126.63      125.71      5.62 o 
   0   9   7       21.83       24.18      4.52 o 
   1   9   7      123.97      130.99      6.43 o 
   2   9   7     1045.50     1093.98     10.71 o 
   3   9   7      139.77      135.41      5.99 o 
   4   9   7        2.66        5.65      4.94 o 
   5   9   7       32.46       31.02      5.39 o 
   6   9   7        1.39        1.19      5.51 o 
   7   9   7        8.65        9.21      5.74 o 
   8   9   7        0.90        4.07      6.47 o 
  -4  10   7       50.26       45.10      6.67 o 
  -3  10   7        4.57        5.17      5.19 o 
  -2  10   7       69.07       78.96      5.85 o 
  -1  10   7       12.01       16.76      4.69 o 
   0  10   7      467.74      469.90      8.51 o 
   1  10   7      132.61      126.27      7.04 o 
   2  10   7       26.02       24.86      5.24 o 
   3  10   7        8.04        6.07      5.16 o 
   4  10   7        0.76        2.93      5.28 o 
   5  10   7       12.87       10.90      6.14 o 
   6  10   7        1.30        1.09      6.06 o 
   7  10   7        0.05        0.00      9.44 o 
  -3  11   7        0.69        3.02      6.93 o 
  -2  11   7       84.90       80.90      5.71 o 
  -1  11   7       15.61       14.13      5.12 o 
   0  11   7       66.25       60.01      6.06 o 
   1  11   7       80.25       83.86      6.24 o 
   2  11   7      146.23      152.14      6.92 o 
   3  11   7       10.10        8.16      5.37 o 
   4  11   7        8.95        6.21      6.17 o 
   5  11   7       11.76       12.35      6.01 o 
   6  11   7        4.57        7.90      6.18 o 
  -2  12   7       51.18       36.60      6.08 o 
  -1  12   7       22.15       12.69      5.68 o 
   0  12   7       18.58       14.76      5.60 o 
   1  12   7        5.86        2.77      5.82 o 
   2  12   7        0.69        4.65      6.46 o 
   3  12   7        0.06        3.45      6.49 o 
   4  12   7        9.20        9.61      6.36 o 
   5  12   7        0.29        1.71      8.01 o 
   0  13   7        0.16        1.87      7.13 o 
   1  13   7        3.50        6.35      6.02 o 
   2  13   7        0.38        3.20      6.66 o 
   3  13   7        0.78        0.65      6.53 o 
  -1  -9   8       55.51       61.59      7.98 o 
   0  -9   8        6.57        3.31      7.12 o 
   1  -9   8       36.92       42.64      7.89 o 
   2  -9   8        5.28        1.94      7.66 o 
   3  -9   8        1.59        4.12      7.10 o 
   4  -9   8        0.92        1.45      9.12 o 
  -3  -8   8       19.09       17.31      6.47 o 
  -2  -8   8       25.16       24.25      7.12 o 
  -1  -8   8       24.63       24.90      7.07 o 
   0  -8   8       17.51       14.94      6.62 o 
   1  -8   8       10.91        5.67      7.11 o 
   2  -8   8       33.59       35.11      7.20 o 
   3  -8   8        0.01        0.00      6.54 o 
   4  -8   8       18.85       18.98      7.08 o 
   5  -8   8       14.66        4.52      7.30 o 
  -4  -7   8        2.64        3.69      6.71 o 
  -3  -7   8        1.92        1.48      5.56 o 
  -2  -7   8       17.31       20.00      5.57 o 
  -1  -7   8        3.31        2.33      5.44 o 
   0  -7   8        0.15        3.82      6.38 o 
   1  -7   8       13.14        5.97      6.26 o 
   2  -7   8       51.21       58.76      7.15 o 
   3  -7   8       25.60       20.66      7.94 o 
   4  -7   8       94.92      103.54      7.46 o 
   5  -7   8        4.01        0.00      6.68 o 
   6  -7   8       11.14       10.23      6.72 o 
  -5  -6   8        3.38        2.59      6.58 o 
  -4  -6   8       11.99        8.11      6.06 o 
  -3  -6   8        2.63        3.92      5.29 o 
  -2  -6   8        3.15        3.21      5.06 o 
  -1  -6   8       66.21       67.25      6.05 o 
   0  -6   8       20.89       25.35      5.35 o 
   1  -6   8        5.35       15.05      6.07 o 
   2  -6   8       11.13        8.14      6.18 o 
   3  -6   8      392.49      393.68     14.45 o 
   4  -6   8       36.93       49.03      6.65 o 
   5  -6   8        0.01        1.51      6.45 o 
   6  -6   8       63.37       62.75      7.20 o 
   7  -6   8        3.53        0.44      6.63 o 
  -5  -5   8        0.00        5.61      7.75 o 
  -4  -5   8       45.83       38.40      7.17 o 
  -3  -5   8       25.05       24.35      5.24 o 
  -2  -5   8       33.68       23.51      5.00 o 
  -1  -5   8      609.79      600.52      8.94 o 
   0  -5   8       76.86       79.85      6.43 o 
   1  -5   8       28.53       46.17      5.96 o 
   2  -5   8        4.79        4.15      5.71 o 
   3  -5   8      245.42      255.87      7.44 o 
   4  -5   8        0.69        4.53      5.67 o 
   5  -5   8        5.48        4.29      5.90 o 
   6  -5   8       21.55       17.33      6.51 o 
   7  -5   8        9.71        5.67      6.40 o 
   8  -5   8       29.58       20.06      7.18 o 
  -6  -4   8        0.03        1.22      6.91 o 
  -5  -4   8       21.63       10.47      6.71 o 
  -4  -4   8       68.08       74.11      5.97 o 
  -3  -4   8       97.69       88.82      5.70 o 
  -2  -4   8       72.52       76.39      5.40 o 
  -1  -4   8        0.66        1.05      4.73 o 
   0  -4   8       49.73       49.75      4.60 o 
   1  -4   8       82.71       78.80      4.41 o 
   2  -4   8       76.96       68.15      5.79 o 
   3  -4   8       27.65       28.51      5.43 o 
   4  -4   8       21.19       23.61      5.41 o 
   5  -4   8      123.28      123.24      6.49 o 
   6  -4   8        0.08        0.00      5.88 o 
   7  -4   8      163.12      147.66      7.49 o 
   8  -4   8       38.17       34.85      6.69 o 
  -6  -3   8        0.34        0.00      7.77 o 
  -5  -3   8       30.56       35.68      6.25 o 
  -4  -3   8       75.74       80.79      5.49 o 
  -3  -3   8      311.89      307.73      7.04 o 
  -2  -3   8       56.30       57.09      4.96 o 
  -1  -3   8       88.53       92.45      4.97 o 
   0  -3   8       88.96       84.05      4.55 o 
   1  -3   8       18.06       12.12      4.13 o 
   2  -3   8        9.01        9.38      2.92 o 
   3  -3   8        1.31        0.00      4.71 o 
   4  -3   8      133.64      132.53      5.89 o 
   5  -3   8      239.78      240.43      7.00 o 
   6  -3   8       54.46       50.84      6.07 o 
   7  -3   8      481.67      491.89      8.61 o 
   8  -3   8       37.78       32.48      6.68 o 
   9  -3   8        3.05        3.69      6.95 o 
  -6  -2   8        4.84        7.57      6.15 o 
  -5  -2   8       55.57       50.99      6.18 o 
  -4  -2   8        1.96        6.81      4.73 o 
  -3  -2   8      563.87      568.49      7.30 o 
  -2  -2   8        0.06        0.10      4.80 o 
  -1  -2   8      174.26      182.72      4.74 o 
   0  -2   8       69.18       80.57      4.12 o 
   1  -2   8      141.01      153.15      4.31 o 
   2  -2   8       72.55       70.93      3.15 o 
   3  -2   8       90.66       85.98      3.22 o 
   4  -2   8       12.36       14.66      4.65 o 
   5  -2   8      574.69      602.99      8.15 o 
   6  -2   8      515.20      546.62      7.69 o 
   7  -2   8      106.27      113.68      5.68 o 
   8  -2   8        0.88        0.00      5.65 o 
   9  -2   8        2.25        4.51      7.97 o 
  -7  -1   8        0.09        2.09      6.97 o 
  -6  -1   8        0.09        0.68      8.35 o 
  -5  -1   8       28.80       34.50      5.94 o 
  -4  -1   8       33.47       31.95      4.84 o 
  -3  -1   8       63.03       68.09      5.09 o 
  -2  -1   8       24.79       29.67      4.22 o 
  -1  -1   8      468.77      443.90      5.44 o 
   0  -1   8       48.44       46.66      2.20 o 
   1  -1   8       13.53       14.09      1.76 o 
   2  -1   8      187.18      180.40      3.68 o 
   3  -1   8       76.99       77.85      3.02 o 
   4  -1   8       10.34       14.07      2.76 o 
   5  -1   8       89.25       97.98      4.88 o 
   6  -1   8      109.40      119.94      5.21 o 
   7  -1   8       24.60       26.56      4.81 o 
   8  -1   8      148.78      144.89      7.76 o 
   9  -1   8        0.32        3.83     10.57 o 
  -7   0   8        1.51        1.49      6.55 o 
  -6   0   8       18.77       18.32      6.13 o 
  -5   0   8        0.20        1.87      5.73 o 
  -4   0   8       80.57       82.78      5.38 o 
  -3   0   8       87.91       81.52      4.86 o 
  -2   0   8      183.39      183.01      4.90 o 
  -1   0   8      423.27      423.99      5.12 o 
   0   0   8      126.00      122.69      1.99 o 
   1   0   8      464.88      423.24      8.55 o 
   2   0   8      693.43      657.74      5.79 o 
   3   0   8      122.27      129.34      1.98 o 
   4   0   8       15.51       14.56      2.87 o 
   5   0   8       21.47       18.66      3.31 o 
   6   0   8       22.11       24.66      4.24 o 
   7   0   8       56.44       54.47      6.05 o 
   8   0   8       23.81       17.83      6.95 o 
   9   0   8        9.02        3.75      6.51 o 
  -7   1   8        1.77        3.86      8.09 o 
  -6   1   8        4.52       13.42      6.10 o 
  -5   1   8       15.02       14.72      6.18 o 
  -4   1   8      132.37      147.44      6.37 o 
  -3   1   8        0.78        2.56      4.30 o 
  -2   1   8      258.23      269.02      4.44 o 
  -1   1   8      377.18      340.08      4.67 o 
   0   1   8      516.64      482.08      4.20 o 
   1   1   8      426.40      423.05      4.78 o 
   2   1   8      167.78      156.06      3.26 o 
   3   1   8      322.43      305.92      5.43 o 
   4   1   8        3.06        3.96      2.45 o 
   5   1   8       44.26       43.69      3.44 o 
   6   1   8      248.82      248.80      4.76 o 
   7   1   8       44.30       43.33      5.08 o 
   8   1   8       89.55       89.65      7.00 o 
   9   1   8       20.02       12.30      6.29 o 
  10   1   8        2.34        1.98      8.42 o 
  -7   2   8        8.05        0.00      7.08 o 
  -6   2   8        9.41        8.61      5.81 o 
  -5   2   8       81.95       85.38      6.37 o 
  -4   2   8       61.86       64.48      5.63 o 
  -3   2   8       32.96       41.04      5.15 o 
  -2   2   8        0.17        0.32      3.20 o 
  -1   2   8        5.71        4.46      2.23 o 
   0   2   8        9.40        7.44      3.39 o 
   1   2   8       52.63       57.38      3.72 o 
   2   2   8       20.50       18.03      3.19 o 
   3   2   8       11.51       11.47      1.00 o 
   4   2   8       16.04       15.29      2.70 o 
   5   2   8      221.08      212.57      3.30 o 
   6   2   8       15.72       21.33      4.05 o 
   7   2   8       16.10       10.48      4.23 o 
   8   2   8      104.66      103.57      6.68 o 
   9   2   8        0.02        1.13      7.02 o 
  10   2   8        3.51        0.00      7.86 o 
  -7   3   8        5.57        4.05      8.24 o 
  -6   3   8       41.84       28.84      8.01 o 
  -5   3   8       79.54       70.08      7.19 o 
  -4   3   8        4.05        6.43      5.05 o 
  -3   3   8       24.72       24.74      4.98 o 
  -2   3   8      126.95      127.91      4.19 o 
  -1   3   8       70.29       60.70      2.67 o 
   0   3   8       10.85       10.88      1.15 o 
   1   3   8       21.54       25.91      3.95 o 
   2   3   8      165.75      165.01      3.61 o 
   3   3   8        1.81        1.48      1.27 o 
   4   3   8      146.77      137.79      3.28 o 
   5   3   8       92.56       81.77      3.41 o 
   6   3   8      117.48       99.78      5.08 o 
   7   3   8        0.41        2.12      4.42 o 
   8   3   8        1.83        3.82      5.59 o 
   9   3   8       13.87       12.67      6.47 o 
  10   3   8        6.19        6.96      8.18 o 
  -7   4   8       12.59        5.57      8.45 o 
  -6   4   8        6.05        6.18      6.81 o 
  -5   4   8        8.09        0.00      6.52 o 
  -4   4   8       99.74      100.37      6.88 o 
  -3   4   8       43.62       37.17      5.19 o 
  -2   4   8       73.28       66.34      4.72 o 
  -1   4   8      183.02      185.43      4.10 o 
   0   4   8        2.82        2.05      1.83 o 
   1   4   8       38.88       36.55      1.33 o 
   2   4   8       86.28       75.51      2.56 o 
   3   4   8       33.81       29.49      2.06 o 
   4   4   8       25.64       22.56      3.03 o 
   5   4   8       73.61       75.64      3.78 o 
   6   4   8       31.39       34.85      3.96 o 
   7   4   8        0.25        0.26      4.81 o 
   8   4   8        1.92        5.54      5.90 o 
   9   4   8        0.09        0.00      6.03 o 
  -6   5   8       49.41       55.77     13.41 o 
  -5   5   8        3.37        4.93      6.47 o 
  -4   5   8       81.24       86.56      6.63 o 
  -3   5   8        0.76        3.53      5.66 o 
  -2   5   8      110.39      101.07      5.09 o 
  -1   5   8       36.32       35.31      3.65 o 
   0   5   8       55.62       60.77      3.33 o 
   1   5   8      154.94      146.70      3.23 o 
   2   5   8      688.82      663.78     11.22 o 
   3   5   8      174.16      172.97      4.24 o 
   4   5   8      220.67      225.90      4.73 o 
   5   5   8      104.04      108.73      4.42 o 
   6   5   8        3.94        1.98      4.11 o 
   7   5   8        3.36        6.31      4.36 o 
   8   5   8        0.40        0.99      5.21 o 
   9   5   8        0.00        0.67      5.77 o 
  -6   6   8        0.09        0.78      7.68 o 
  -5   6   8       12.06        7.99      6.67 o 
  -4   6   8        5.20        6.34      6.30 o 
  -3   6   8       12.70       14.79      5.92 o 
  -2   6   8        1.24        0.09      5.06 o 
  -1   6   8      110.57      109.30      4.42 o 
   0   6   8      178.04      183.29      4.16 o 
   1   6   8       67.43       73.43      4.67 o 
   2   6   8       27.71       24.95      3.04 o 
   3   6   8       63.10       70.79      3.89 o 
   4   6   8        5.65        7.39      3.62 o 
   5   6   8      143.95      139.44      5.08 o 
   6   6   8       15.97        5.78      4.73 o 
   7   6   8        9.65        6.71      4.67 o 
   8   6   8        6.27        5.44      5.33 o 
   9   6   8        3.86        1.90      5.67 o 
  -6   7   8       17.01       18.54      7.61 o 
  -5   7   8       16.60       21.48      7.45 o 
  -4   7   8      209.18      204.16      8.04 o 
  -3   7   8       37.52       40.34      6.16 o 
  -2   7   8       35.95       43.35      5.11 o 
  -1   7   8       33.03       33.93      3.97 o 
   0   7   8       42.86       46.93      4.02 o 
   1   7   8       14.16       20.70      3.25 o 
   2   7   8       16.98       15.99      4.04 o 
   3   7   8       45.79       37.90      4.18 o 
   4   7   8       10.79        6.44      4.16 o 
   5   7   8        1.69        0.00      4.29 o 
   6   7   8        3.17        0.30      5.49 o 
   7   7   8        0.13        4.12      5.62 o 
   8   7   8        0.11        1.41      6.20 o 
   9   7   8        5.48        4.18     10.99 o 
  -5   8   8       12.12       13.91      7.28 o 
  -4   8   8      128.54      125.88      7.68 o 
  -3   8   8       36.57       35.25      6.04 o 
  -2   8   8        7.83        8.39      4.96 o 
  -1   8   8       59.68       60.26      5.04 o 
   0   8   8        8.01        6.09      4.79 o 
   1   8   8        0.08        0.89      4.32 o 
   2   8   8       34.22       35.25      4.67 o 
   3   8   8       63.18       51.10      4.42 o 
   4   8   8      163.32      153.96      5.51 o 
   5   8   8       15.19       13.04      4.50 o 
   6   8   8        1.65        0.26      4.90 o 
   7   8   8        9.92        8.84      5.42 o 
   8   8   8        0.26        1.19      6.24 o 
  -5   9   8        0.26        1.34     16.82 o 
  -4   9   8        0.15        2.06      6.26 o 
  -3   9   8        2.47        0.00      5.68 o 
  -2   9   8        7.33        4.96      5.00 o 
  -1   9   8        1.76        0.26      4.83 o 
   0   9   8        0.01        2.97      4.97 o 
   1   9   8      103.97      105.94      5.58 o 
   2   9   8      191.82      173.22      6.45 o 
   3   9   8        4.71        2.13      4.58 o 
   4   9   8       13.20       17.95      4.55 o 
   5   9   8        5.08        3.49      4.95 o 
   6   9   8       10.78       12.20      5.86 o 
   7   9   8        1.30        1.88      5.50 o 
   8   9   8        0.21        6.05      9.26 o 
  -4  10   8        0.15        0.94      7.69 o 
  -3  10   8        8.53        9.14      6.30 o 
  -2  10   8       15.94       21.71      5.58 o 
  -1  10   8        0.09        0.16      5.12 o 
   0  10   8       87.39      100.97      9.22 o 
   1  10   8       34.41       32.17      5.21 o 
   2  10   8      181.49      160.18      6.76 o 
   3  10   8        9.02        4.15      5.08 o 
   4  10   8        1.41        0.00      7.02 o 
   5  10   8        0.14        1.94      5.49 o 
   6  10   8        2.16        2.67      6.10 o 
   7  10   8        3.03        8.96     11.26 o 
  -3  11   8       12.72       11.21      6.86 o 
  -2  11   8       57.97       55.55      6.12 o 
  -1  11   8       32.80       29.93      5.51 o 
   0  11   8      184.39      185.18     14.88 o 
   1  11   8        2.77        7.61      8.12 o 
   2  11   8       29.53       26.66      6.13 o 
   3  11   8       19.60       21.95      5.39 o 
   4  11   8       11.22       10.64      5.43 o 
   5  11   8        0.04        2.58      5.95 o 
   6  11   8        2.69        3.38      9.62 o 
  -1  12   8      104.49      104.00      8.40 o 
   0  12   8       16.97       14.77      8.41 o 
   1  12   8        7.87       10.43      5.71 o 
   2  12   8        0.41        0.00      5.97 o 
   3  12   8       17.31       21.06      6.42 o 
   4  12   8        2.84        8.35     10.73 o 
  -1  -8   9        1.21        0.00     18.17 o 
   0  -8   9       39.16       41.88      9.67 o 
   1  -8   9        0.23        0.00      8.72 o 
   2  -8   9       10.75        5.90      9.11 o 
   3  -8   9        5.84       13.23     19.78 o 
   4  -8   9        7.42        0.00     11.93 o 
  -3  -7   9        0.35        3.09     10.23 o 
  -2  -7   9       27.36       20.76      7.27 o 
  -1  -7   9        4.33        5.63      6.51 o 
   0  -7   9       57.01       42.78      6.66 o 
   1  -7   9       17.27       13.31      6.45 o 
   2  -7   9        1.98        0.00      6.43 o 
   3  -7   9        0.06        1.55      8.94 o 
   4  -7   9       11.82       12.42     10.60 o 
   5  -7   9       15.62        2.48     11.82 o 
  -4  -6   9        4.81        7.20     11.48 o 
  -3  -6   9       21.46       27.94      7.64 o 
  -2  -6   9        2.79        3.54      5.52 o 
  -1  -6   9        2.71        6.21      5.99 o 
   0  -6   9       31.37       35.37      6.24 o 
   1  -6   9        9.29       10.53      6.02 o 
   2  -6   9        8.17       11.50      6.01 o 
   3  -6   9        1.08        4.02      6.07 o 
   4  -6   9        4.40       10.64      6.11 o 
   5  -6   9       37.25       43.12     11.29 o 
   6  -6   9        0.05        0.34     10.82 o 
  -4  -5   9       14.42       12.12      7.32 o 
  -3  -5   9       14.30       11.68      5.16 o 
  -2  -5   9       48.60       52.38      5.40 o 
  -1  -5   9       26.91       44.63      5.57 o 
   0  -5   9      225.85      224.87      7.67 o 
   1  -5   9      419.62      392.05      8.86 o 
   2  -5   9      228.18      245.67     10.04 o 
   3  -5   9        5.78        0.63      5.82 o 
   4  -5   9       38.72       29.12      5.85 o 
   5  -5   9        0.00        1.22      6.45 o 
   6  -5   9       14.76       13.18      9.40 o 
   7  -5   9        1.22        0.00     10.02 o 
  -5  -4   9        4.77        5.81     11.16 o 
  -4  -4   9        3.00        1.14     10.13 o 
  -3  -4   9      122.95      126.22      8.13 o 
  -2  -4   9       17.84       14.07      4.76 o 
  -1  -4   9        4.67        7.05      4.48 o 
   0  -4   9      116.27      107.73      5.09 o 
   1  -4   9      184.14      155.80      6.33 o 
   2  -4   9        0.08        0.57      4.84 o 
   3  -4   9       32.36       36.14      5.78 o 
   4  -4   9        0.80        0.75      5.12 o 
   5  -4   9      107.83      103.41      6.43 o 
   6  -4   9       16.85        6.92      5.70 o 
   7  -4   9      128.72      123.41     10.54 o 
   8  -4   9       37.64       41.73     10.21 o 
  -5  -3   9        0.61        3.49     11.77 o 
  -4  -3   9        0.02        1.67      5.35 o 
  -3  -3   9       20.21       22.77      5.12 o 
  -2  -3   9        0.40        0.00      4.48 o 
  -1  -3   9      349.01      314.74      6.33 o 
   0  -3   9       42.81       43.46      4.37 o 
   1  -3   9       58.76       57.06      4.63 o 
   2  -3   9      345.24      335.94      7.13 o 
   3  -3   9        2.52        0.00      5.27 o 
   4  -3   9       57.77       62.43      5.28 o 
   5  -3   9        9.59       11.50      5.17 o 
   6  -3   9       74.18       71.18      6.08 o 
   7  -3   9      178.93      180.93      9.12 o 
   8  -3   9        0.06        3.06      7.69 o 
  -6  -2   9       28.16       22.92      8.96 o 
  -5  -2   9      182.07      185.00     10.71 o 
  -4  -2   9       18.93       12.51      4.95 o 
  -3  -2   9        0.22        1.87      4.38 o 
  -2  -2   9      146.02      139.08      4.82 o 
  -1  -2   9      100.03       91.89      4.68 o 
   0  -2   9       26.27       28.39      3.73 o 
   1  -2   9       29.96       25.22      3.53 o 
   2  -2   9       79.71       72.11      4.35 o 
   3  -2   9        0.10        2.63      4.81 o 
   4  -2   9      215.64      210.97      6.23 o 
   5  -2   9      671.16      663.75      8.64 o 
   6  -2   9       15.08       12.50      4.84 o 
   7  -2   9      108.16      109.12      7.33 o 
   8  -2   9       12.22        2.59      8.66 o 
   9  -2   9        8.66        5.43     14.47 o 
  -6  -1   9        1.63        3.99      9.42 o 
  -5  -1   9        0.41        0.00      9.20 o 
  -4  -1   9       18.39       15.11      4.83 o 
  -3  -1   9        0.01        0.00      4.41 o 
  -2  -1   9        3.75        5.27      4.02 o 
  -1  -1   9      241.28      231.44      4.66 o 
   0  -1   9        4.72        1.83      2.78 o 
   1  -1   9        0.26        0.00      2.36 o 
   2  -1   9       77.10       77.08      3.14 o 
   3  -1   9      660.04      645.98      5.36 o 
   4  -1   9      649.51      657.34      6.40 o 
   5  -1   9       42.15       38.26      4.33 o 
   6  -1   9        0.82        0.25      4.41 o 
   7  -1   9       28.28       33.91      8.48 o 
   8  -1   9        1.53        8.23     12.12 o 
   9  -1   9       90.34      101.80     14.40 o 
  -6   0   9       17.37       18.24      9.17 o 
  -5   0   9       56.23       63.02      9.33 o 
  -4   0   9       23.07       22.82      4.90 o 
  -3   0   9       11.73       10.81      4.23 o 
  -2   0   9      163.96      161.83      4.82 o 
  -1   0   9      361.21      364.22      8.08 o 
   0   0   9      933.96      906.92     11.53 o 
   1   0   9        9.31        6.06      3.64 o 
   2   0   9       53.39       59.65      3.21 o 
   3   0   9     1156.01     1148.40      9.99 o 
   4   0   9      393.93      405.60      4.59 o 
   5   0   9       59.92       64.34      4.12 o 
   6   0   9       34.77       35.29      4.84 o 
   7   0   9       11.09       11.80      7.53 o 
   8   0   9        3.85        7.93     10.97 o 
   9   0   9        6.08        5.12     10.47 o 
  -6   1   9        6.14        8.95      9.05 o 
  -5   1   9       24.78       27.12      9.00 o 
  -4   1   9       39.02       37.92      5.43 o 
  -3   1   9       59.36       66.30      4.65 o 
  -2   1   9        5.34        7.01      3.81 o 
  -1   1   9      354.68      365.90      4.63 o 
   0   1   9      970.76      989.01     15.94 o 
   1   1   9       60.17       61.65      3.59 o 
   2   1   9       40.98       40.24      3.42 o 
   3   1   9       12.51        9.97      3.53 o 
   4   1   9       40.26       38.04      3.66 o 
   5   1   9      109.19      116.71      3.56 o 
   6   1   9       19.34       16.41      5.98 o 
   7   1   9      172.13      188.12      8.12 o 
   8   1   9       34.81       23.72      8.93 o 
   9   1   9       90.63       91.59     10.13 o 
  -6   2   9        5.10        4.18      9.68 o 
  -5   2   9       26.52       33.87      9.38 o 
  -4   2   9       43.44       54.92      6.91 o 
  -3   2   9       41.32       45.10      4.94 o 
  -2   2   9        0.93        2.78      3.74 o 
  -1   2   9       18.60       15.75      3.59 o 
   0   2   9       17.75       17.46      3.36 o 
   1   2   9       25.73       23.76      3.69 o 
   2   2   9      208.75      207.75      4.01 o 
   3   2   9       35.53       31.60      4.64 o 
   4   2   9      327.76      342.24      6.27 o 
   5   2   9       10.94        4.26      3.95 o 
   6   2   9       21.24       25.28      4.55 o 
   7   2   9       22.58       16.24      7.25 o 
   8   2   9       22.84       15.85      8.89 o 
   9   2   9        4.60        2.56      9.37 o 
  -6   3   9       20.45       25.87     11.22 o 
  -5   3   9        3.00        5.35      8.93 o 
  -4   3   9       25.00       27.62      8.44 o 
  -3   3   9        4.53        5.32      5.78 o 
  -2   3   9       28.74       24.70      4.33 o 
  -1   3   9       12.54       11.03      3.66 o 
   0   3   9       11.63        8.40      3.75 o 
   1   3   9        2.50        3.16      3.69 o 
   2   3   9      206.97      205.58      4.79 o 
   3   3   9       82.35       84.07      4.99 o 
   4   3   9      419.90      432.07      6.83 o 
   5   3   9       67.90       69.48      4.41 o 
   6   3   9      321.74      306.11      7.43 o 
   7   3   9       76.22       68.83      5.67 o 
   8   3   9        6.11        0.00      8.68 o 
   9   3   9        6.81        3.29      9.84 o 
  -6   4   9        1.24        8.58     11.11 o 
  -5   4   9        0.33        3.42      9.13 o 
  -4   4   9       20.56       20.20      7.88 o 
  -3   4   9        1.01        0.82      5.72 o 
  -2   4   9        0.78        2.11      5.29 o 
  -1   4   9       21.41       24.97      5.64 o 
   0   4   9        1.95        2.14      5.19 o 
   1   4   9        5.65        4.72      4.34 o 
   2   4   9       71.79       70.89      4.66 o 
   3   4   9       87.22       80.82      6.01 o 
   4   4   9       55.51       46.63      5.39 o 
   5   4   9       75.39       74.29      4.47 o 
   6   4   9       87.97       89.35      7.31 o 
   7   4   9       63.42       60.40      7.42 o 
   8   4   9       29.49       32.32      6.98 o 
   9   4   9        0.60        0.00      9.71 o 
  -6   5   9        0.42        5.19     10.96 o 
  -5   5   9        1.18        2.64     11.59 o 
  -4   5   9       17.01       10.75      8.40 o 
  -3   5   9        2.42        5.62      7.34 o 
  -2   5   9        0.97        0.12      5.31 o 
  -1   5   9        0.05        0.00      4.31 o 
   0   5   9       40.30       34.39      4.79 o 
   1   5   9      187.04      190.66      5.84 o 
   2   5   9       22.21       19.78      4.56 o 
   3   5   9      292.64      297.90      9.49 o 
   4   5   9        8.37        4.93     10.89 o 
   5   5   9       20.85       23.30      4.80 o 
   6   5   9        2.82        3.47      6.84 o 
   7   5   9       16.12       16.19      7.89 o 
   8   5   9        4.92        2.60      7.60 o 
   9   5   9        5.96        0.00      7.52 o 
  -5   6   9        6.00        0.18     18.07 o 
  -4   6   9        0.00        0.00     15.30 o 
  -3   6   9       27.72       26.23      7.39 o 
  -2   6   9      171.73      172.01      8.50 o 
  -1   6   9      125.03      118.83      6.24 o 
   0   6   9      322.51      326.56      6.40 o 
   1   6   9       72.85       86.20      5.21 o 
   2   6   9      154.38      167.84      6.13 o 
   3   6   9       41.57       43.29      8.38 o 
   4   6   9       39.00       42.43      6.29 o 
   5   6   9        0.02        0.53      6.01 o 
   6   6   9        1.26        0.52      5.82 o 
   7   6   9        2.46        0.85      9.50 o 
   8   6   9        1.48        2.52      8.02 o 
   9   6   9        2.95        5.40      7.93 o 
  -5   7   9       27.32       36.93      9.98 o 
  -4   7   9        6.71        9.99     11.51 o 
  -3   7   9       66.38       76.81     11.33 o 
  -2   7   9      133.46      149.16      7.24 o 
  -1   7   9       59.19       64.64      5.65 o 
   0   7   9      190.57      199.70      6.30 o 
   1   7   9       15.41       19.34      6.75 o 
   2   7   9        6.41       12.38      8.18 o 
   3   7   9       21.28       23.90      8.21 o 
   4   7   9       70.42       67.50      6.91 o 
   5   7   9        7.34        5.59      6.48 o 
   6   7   9       18.73       14.02      7.09 o 
   7   7   9        1.37        3.88     11.47 o 
   8   7   9        5.19        6.86      9.21 o 
  -4   8   9        0.02        1.97     11.11 o 
  -3   8   9        1.76        5.08      8.69 o 
  -2   8   9        0.06        0.00      6.64 o 
  -1   8   9        0.30        1.14      6.94 o 
   0   8   9       20.14       13.88      6.88 o 
   1   8   9       25.76       18.30      7.40 o 
   2   8   9       11.57        6.68      8.70 o 
   3   8   9        2.38        5.74      8.24 o 
   4   8   9        0.89        0.00      6.98 o 
   5   8   9        3.45        4.92      6.77 o 
   6   8   9       40.17       38.63      7.97 o 
   7   8   9        0.25        2.43      8.63 o 
   8   8   9        3.89        5.12     12.94 o 
  -4   9   9        5.51       10.14     10.26 o 
  -3   9   9        0.16        3.41      8.70 o 
  -2   9   9        4.55        5.41      7.20 o 
  -1   9   9       13.57       21.13      6.84 o 
   0   9   9        2.76        0.52      9.84 o 
   1   9   9       63.90       59.85      8.29 o 
   2   9   9       57.98       59.93     16.08 o 
   3   9   9        6.14        9.52      8.97 o 
   4   9   9       19.19       14.44      7.26 o 
   5   9   9        0.26        0.00      6.64 o 
   6   9   9        2.66        6.79      8.59 o 
   7   9   9        0.64        0.00      9.64 o 
  -3  10   9        0.04        4.91     14.74 o 
  -2  10   9       10.61        8.49      7.65 o 
  -1  10   9        0.33        4.10     10.23 o 
   0  10   9       49.61       43.97      7.24 o 
   1  10   9       64.11       66.03      8.80 o 
   2  10   9        1.86        0.00     10.21 o 
   3  10   9        8.60       20.32     11.49 o 
   4  10   9        7.88        7.53      8.53 o 
   5  10   9       11.57       16.75      7.95 o 
   6  10   9        0.69        6.70      8.30 o 
  -2  11   9        1.64        0.00      7.80 o 
  -1  11   9       13.57        5.27      7.78 o 
   0  11   9      184.54      200.31      9.05 o 
   1  11   9        7.02        8.05      9.00 o 
   2  11   9       16.38       15.84      8.47 o 
   3  11   9       28.62       40.12     10.41 o 
   4  11   9       51.72       55.31      9.45 o 
   5  11   9        0.02        0.00      9.87 o 
   0  12   9       19.21       17.76      8.31 o 
   1  12   9        0.99        2.01     11.99 o 
   2  12   9        9.34        0.00     14.92 o 
   3  12   9        9.89       13.59     12.58 o 
   4  12   9        0.12        0.00     11.12 o 
  -1  -7  10        5.03       12.07     18.71 o 
   0  -7  10       12.21       20.11     17.88 o 
   1  -7  10        2.64        0.00     19.45 o 
   2  -7  10        8.43        0.93     18.76 o 
   3  -7  10       23.45       19.89     19.36 o 
   4  -7  10        1.00        0.60     11.36 o 
  -3  -6  10        1.66        0.00     10.01 o 
  -2  -6  10        0.50        0.00     13.35 o 
  -1  -6  10        6.17       10.06     16.04 o 
   0  -6  10        3.63        5.17     17.30 o 
   1  -6  10        6.33       13.90     18.29 o 
   2  -6  10       15.74       23.24     16.84 o 
   3  -6  10       16.91       20.45     18.79 o 
   4  -6  10       18.25       25.57     11.18 o 
   5  -6  10       12.95       11.00      9.94 o 
   6  -6  10       13.58       12.98     10.29 o 
  -3  -5  10        0.02        0.00     14.59 o 
  -2  -5  10        9.09        9.43      9.02 o 
  -1  -5  10       14.84       15.23     10.59 o 
   1  -5  10       12.36       28.75     16.47 o 
   2  -5  10       24.67       34.17     18.86 o 
   3  -5  10        7.23       14.82     16.91 o 
   4  -5  10        1.83        5.78     10.41 o 
   5  -5  10        0.36        0.70     10.02 o 
   6  -5  10        1.39        0.00     10.39 o 
  -4  -4  10       37.42       38.67     11.70 o 
  -3  -4  10        2.89        2.49      7.58 o 
  -2  -4  10       94.71      104.66      9.05 o 
  -1  -4  10       39.83       33.46      8.81 o 
   0  -4  10        1.43        1.75     13.29 o 
   1  -4  10       41.26       34.17     16.38 o 
   2  -4  10       12.50       20.28     18.26 o 
   3  -4  10        0.41        1.32     17.57 o 
   4  -4  10       40.51       33.27      9.91 o 
   5  -4  10        2.57        0.69      9.26 o 
   6  -4  10       47.48       38.99      9.92 o 
   7  -4  10        7.00        0.00     10.80 o 
  -5  -3  10       12.50        4.36     23.30 o 
  -4  -3  10        3.84        6.49      9.32 o 
  -3  -3  10        3.48        8.17      8.18 o 
  -2  -3  10       23.70       25.18      8.54 o 
  -1  -3  10       28.23       18.60      8.27 o 
   0  -3  10        2.77        1.17      7.57 o 
   1  -3  10      304.96      315.87     20.13 o 
   2  -3  10       75.49       70.96     15.67 o 
   3  -3  10      290.13      283.91     18.98 o 
   4  -3  10       43.67       69.76      9.34 o 
   5  -3  10       42.96       42.45      9.43 o 
   6  -3  10       32.52       38.35      9.11 o 
   7  -3  10       10.13        7.40      7.36 o 
   8  -3  10       11.67       10.95     10.89 o 
  -5  -2  10        6.02        2.66     10.25 o 
  -4  -2  10       10.92       17.78     11.20 o 
  -3  -2  10      103.06      104.80      9.01 o 
  -2  -2  10      127.07      138.66      8.76 o 
  -1  -2  10        0.23        0.00      8.11 o 
   0  -2  10      228.39      236.90     11.42 o 
   1  -2  10       36.89       38.36      7.51 o 
   2  -2  10        0.08        0.00      6.81 o 
   3  -2  10      220.72      212.53     10.16 o 
   4  -2  10       15.12       16.21      8.77 o 
   5  -2  10      353.70      332.65     10.34 o 
   6  -2  10       25.22       22.58      7.12 o 
   7  -2  10        3.22        0.53      9.90 o 
   8  -2  10        4.49        4.08      9.31 o 
  -5  -1  10        9.41        9.30     11.82 o 
  -4  -1  10       10.95        1.14      7.18 o 
  -3  -1  10      328.00      349.98     13.72 o 
  -2  -1  10       11.07       16.11      7.70 o 
  -1  -1  10        0.77        0.00      8.88 o 
   0  -1  10        0.00        2.40      6.94 o 
   1  -1  10      220.75      208.98      8.66 o 
   2  -1  10       59.70       49.73      5.99 o 
   3  -1  10      393.47      377.79     11.14 o 
   4  -1  10      197.82      208.18      9.05 o 
   5  -1  10      121.42      110.85      6.54 o 
   6  -1  10       28.26       21.34      8.19 o 
   7  -1  10       38.19       40.12      8.31 o 
   8  -1  10        3.87        5.38      9.83 o 
  -5   0  10        5.34        7.42      9.38 o 
  -4   0  10       11.11        8.33      7.42 o 
  -3   0  10        5.04        3.71      6.38 o 
  -2   0  10        4.82        3.05      6.03 o 
  -1   0  10      221.30      222.97      7.42 o 
   0   0  10        2.83        1.68      7.40 o 
   1   0  10       35.87       43.06      7.46 o 
   2   0  10      494.55      497.25      7.64 o 
   3   0  10      718.51      690.62      8.00 o 
   4   0  10       18.01       15.92      3.75 o 
   5   0  10        3.79        3.02      5.30 o 
   6   0  10       12.51        5.55      8.27 o 
   7   0  10        0.00       11.95     16.26 o 
   8   0  10       33.93       34.97     11.23 o 
   9   0  10       11.38       11.82     10.25 o 
  -5   1  10       21.52       20.58      9.65 o 
  -4   1  10       20.66       12.23      8.55 o 
  -3   1  10        0.10        0.00      7.97 o 
  -2   1  10      101.41      109.28      7.12 o 
  -1   1  10        6.30        5.07      5.05 o 
   0   1  10       14.38       17.62      5.91 o 
   1   1  10     2266.39     2257.35     22.06 o 
   2   1  10      879.60      858.10      6.82 o 
   3   1  10        4.84        4.47      4.21 o 
   4   1  10        2.69        2.96      4.69 o 
   5   1  10        0.99        1.16      4.45 o 
   6   1  10       13.91       10.96      7.89 o 
   7   1  10        0.00        0.00      8.26 o 
   8   1  10       21.89       26.87     10.09 o 
   9   1  10        0.07        4.16     10.40 o 
  -5   2  10       31.38       36.91     12.01 o 
  -4   2  10       13.66        9.81      8.52 o 
  -3   2  10       57.56       59.68      8.55 o 
  -2   2  10      318.67      336.69      9.07 o 
  -1   2  10      135.07      133.12      5.83 o 
   0   2  10      526.78      532.69      7.83 o 
   1   2  10        1.81        1.88      4.13 o 
   2   2  10        0.03        2.50      3.74 o 
   3   2  10       43.60       47.44      4.00 o 
   4   2  10        0.04        1.51      5.03 o 
   5   2  10      269.86      281.52      6.19 o 
   6   2  10       22.13       19.39      6.75 o 
   7   2  10       50.87       51.29      7.47 o 
   8   2  10       30.03       21.06      9.37 o 
   9   2  10        4.64       12.72     12.73 o 
  -5   3  10        4.14        4.15      8.36 o 
  -4   3  10       15.26        8.66      7.74 o 
  -3   3  10        8.62        4.41      8.38 o 
  -2   3  10        2.21        6.30      7.02 o 
  -1   3  10      308.71      318.15      6.79 o 
   0   3  10      614.47      633.93     10.61 o 
   1   3  10      611.52      625.85      6.14 o 
   2   3  10      658.07      672.83      6.92 o 
   3   3  10      302.46      319.96      5.54 o 
   4   3  10       82.43      102.41      5.46 o 
   5   3  10       36.73       31.79      5.07 o 
   6   3  10        7.66        2.81      5.37 o 
   7   3  10       33.37       28.57      6.96 o 
   8   3  10        2.64        4.70      8.90 o 
   9   3  10        2.25        0.00     12.36 o 
  -5   4  10       27.48       19.52      9.56 o 
  -4   4  10       90.69       94.76      9.50 o 
  -3   4  10        3.31        7.09      7.96 o 
  -2   4  10        0.03        1.14     14.12 o 
  -1   4  10        4.37        6.88      6.87 o 
   0   4  10      112.13      124.25      5.72 o 
   1   4  10       84.39       82.29      4.24 o 
   2   4  10      239.37      238.77      5.32 o 
   3   4  10      225.96      225.90      6.95 o 
   4   4  10      246.07      238.10      6.30 o 
   5   4  10      135.83      123.57      5.75 o 
   6   4  10       22.40       15.06      5.81 o 
   7   4  10        1.25        0.00      6.55 o 
   8   4  10        3.45        2.08      8.57 o 
   9   4  10        0.01        0.00      8.75 o 
  -5   5  10       10.71        4.82      8.99 o 
  -4   5  10       16.55       20.45      8.86 o 
  -3   5  10       31.20       18.01      7.66 o 
  -2   5  10        0.61        0.93      6.64 o 
  -1   5  10        2.26        0.00      6.64 o 
   0   5  10       30.38       23.83      4.91 o 
   1   5  10        0.03        0.64      5.50 o 
   2   5  10        3.08        3.14      4.57 o 
   3   5  10        0.56        0.00      7.64 o 
   4   5  10      102.38       86.82      7.17 o 
   5   5  10        3.13        5.83      5.73 o 
   6   5  10        0.00        2.08      6.48 o 
   7   5  10       10.48        3.14      6.86 o 
   8   5  10        0.15        1.14      7.06 o 
   9   5  10        3.37        2.46     12.65 o 
  -5   6  10        0.17        0.48      8.60 o 
  -4   6  10        1.82        3.10     10.94 o 
  -3   6  10       15.02        9.47      7.22 o 
  -2   6  10        0.22        0.58      7.88 o 
  -1   6  10      221.30      230.46      7.14 o 
   0   6  10       20.60       22.78      4.85 o 
   1   6  10      322.80      329.61      6.38 o 
   2   6  10      109.58       94.95      5.26 o 
   3   6  10      135.91      136.42      8.71 o 
   4   6  10        6.68        6.60      7.81 o 
   5   6  10       44.55       41.98      5.53 o 
   6   6  10        8.18        2.54     11.13 o 
   7   6  10        0.00        0.00      6.74 o 
   8   6  10        0.86        0.00      8.59 o 
  -4   7  10       25.89       22.10      8.15 o 
  -3   7  10        8.13        7.34      7.70 o 
  -2   7  10       17.59       21.10      6.34 o 
  -1   7  10        7.93       10.49      5.47 o 
   0   7  10       36.85       38.69      5.16 o 
   1   7  10        5.48        8.31      6.64 o 
   2   7  10        2.79        0.39      7.55 o 
   3   7  10       21.01       15.06      8.33 o 
   4   7  10       79.22       82.96      8.69 o 
   5   7  10        5.13        4.41      6.51 o 
   6   7  10       13.72       20.26      8.29 o 
   7   7  10        0.07        0.00      8.37 o 
   8   7  10        3.91        1.68      8.61 o 
  -4   8  10       31.39       27.86      8.69 o 
  -3   8  10        0.32        0.00      7.13 o 
  -2   8  10       56.55       62.49      7.09 o 
  -1   8  10       28.49       24.65      7.30 o 
   0   8  10        0.73        5.40      7.83 o 
   1   8  10       17.68       18.68      6.53 o 
   2   8  10       25.13       25.58      6.76 o 
   3   8  10       37.52       37.59      9.19 o 
   4   8  10       20.57       23.72      8.43 o 
   5   8  10       25.76       30.72      7.16 o 
   6   8  10        3.85        5.96      7.63 o 
   7   8  10       11.26       10.01     10.64 o 
  -3   9  10        6.11        8.40      9.70 o 
  -2   9  10       31.27       34.26      8.19 o 
  -1   9  10       23.86       17.35      6.94 o 
   0   9  10       45.69       49.61      7.23 o 
   1   9  10        9.47       19.41      7.71 o 
   2   9  10       20.31       19.56      8.13 o 
   3   9  10        7.10        9.28      8.49 o 
   4   9  10       13.74       11.55      9.15 o 
   5   9  10        0.26        5.83     13.01 o 
   6   9  10       35.06       30.03      8.24 o 
   7   9  10        0.52        0.00     12.15 o 
  -2  10  10       15.76       23.45      7.98 o 
  -1  10  10       50.14       55.57      7.62 o 
   0  10  10        0.20        0.00      8.46 o 
   1  10  10       20.51       23.39      8.77 o 
   2  10  10        0.69        3.45      9.30 o 
   3  10  10        2.00        4.15     11.38 o 
   4  10  10        8.80        5.16      9.35 o 
   5  10  10        0.81        7.95      7.77 o 
   6  10  10       11.48        7.15      8.32 o 
  -1  11  10        8.10        4.03      7.73 o 
   0  11  10        3.04        1.03      7.81 o 
   1  11  10        0.02        0.00      9.72 o 
   2  11  10        3.77        0.41      9.24 o 
   3  11  10       11.04        5.75     11.08 o 
   4  11  10        2.35        2.22     11.78 o 
   5  11  10        4.68        6.85      8.95 o 
   2  12  10        2.84        2.23     20.08 o 
   0  -6  11        2.89        0.00     17.36 o 
   2  -6  11       14.71        1.55     15.58 o 
   3  -6  11       15.22        5.81     18.51 o 
   4  -6  11        9.85        5.74     16.16 o 
  -2  -5  11        0.43        0.00     10.54 o 
  -1  -5  11        5.50        3.79     10.27 o 
   2  -5  11        6.34        0.21     17.59 o 
   3  -5  11        3.96       11.93     18.68 o 
   4  -5  11        0.23        0.00     17.93 o 
   5  -5  11        9.82       15.00     11.03 o 
  -3  -4  11       13.16       10.52      9.73 o 
  -2  -4  11        4.11        0.36      8.48 o 
  -1  -4  11        1.73        6.15     10.30 o 
   0  -4  11       10.64        6.88     16.23 o 
   3  -4  11        3.98        7.83     16.33 o 
   4  -4  11        3.28        4.39     15.25 o 
   5  -4  11       36.11       22.40      9.68 o 
   6  -4  11        0.00        1.36     14.47 o 
  -3  -3  11        1.36        0.00      8.23 o 
  -2  -3  11       16.14       17.30      8.78 o 
  -1  -3  11       20.83        8.79      8.90 o 
   0  -3  11       30.17       35.80     10.11 o 
   1  -3  11       65.32       95.51     16.67 o 
   2  -3  11      143.65      167.89     18.43 o 
   3  -3  11      105.15      117.55     18.42 o 
   4  -3  11      132.47      132.53     10.35 o 
   5  -3  11        4.64        6.72      7.46 o 
   6  -3  11       12.65       17.82      7.77 o 
   7  -3  11        1.16        0.00     10.19 o 
  -4  -2  11        0.02        7.56     14.31 o 
  -3  -2  11        0.08        0.90      8.60 o 
  -2  -2  11        9.95       19.20      8.43 o 
  -1  -2  11      161.58      160.31      8.98 o 
   0  -2  11      120.24      135.96     11.00 o 
   1  -2  11      101.05      103.61     17.29 o 
   2  -2  11       29.51       43.09     14.20 o 
   3  -2  11        2.12        3.16     14.18 o 
   4  -2  11       25.59       21.35      9.17 o 
   5  -2  11        5.36       11.77      8.91 o 
   6  -2  11        0.18        0.28      9.64 o 
   7  -2  11        5.20        4.24      9.81 o 
  -4  -1  11       64.86       68.32     11.52 o 
  -3  -1  11        0.21        4.70      7.85 o 
  -2  -1  11       13.03       18.79      8.91 o 
  -1  -1  11       50.04       66.14      8.55 o 
   0  -1  11       33.99       25.95      8.05 o 
   1  -1  11       16.20        9.22      6.60 o 
   2  -1  11       51.11       32.47     16.16 o 
   3  -1  11        1.15        0.00      8.60 o 
   4  -1  11       91.67       88.14      9.36 o 
   5  -1  11       27.04       27.43      9.60 o 
   6  -1  11       30.53       46.48      8.55 o 
   7  -1  11        2.75        6.23      8.07 o 
   8  -1  11        0.42        1.74      9.32 o 
  -4   0  11       25.18       30.25     11.00 o 
  -3   0  11       16.55        9.69      7.58 o 
  -2   0  11       14.01       11.91      7.48 o 
  -1   0  11       31.48       33.65      7.64 o 
   0   0  11        1.66        0.17     11.38 o 
   1   0  11        3.61       10.11     11.81 o 
   2   0  11      143.54      142.35      7.45 o 
   3   0  11       84.83       70.95      4.77 o 
   4   0  11       62.54       52.48      7.35 o 
   5   0  11       35.88       46.24      7.70 o 
   6   0  11        3.00        4.72      7.74 o 
   7   0  11        0.96        0.15      8.08 o 
   8   0  11        5.01        9.10      9.12 o 
  -5   1  11        4.76        4.53      9.76 o 
  -4   1  11       29.90       33.98     12.88 o 
  -3   1  11        0.28        0.98      6.74 o 
  -2   1  11        6.92        5.23      7.62 o 
  -1   1  11      187.87      174.94      8.84 o 
   0   1  11      138.33      137.19      8.40 o 
   1   1  11      294.66      280.37     10.50 o 
   2   1  11        2.32        2.17      6.91 o 
   3   1  11       39.97       38.23      4.81 o 
   4   1  11        9.32        6.67      4.03 o 
   5   1  11       22.57       18.75      7.55 o 
   6   1  11        3.35        0.00      7.65 o 
   7   1  11        5.87        3.24      7.33 o 
   8   1  11        1.09        0.12      8.90 o 
  -5   2  11        0.00        0.00     11.37 o 
  -4   2  11        0.11        1.95     10.17 o 
  -3   2  11       33.32       30.57      8.32 o 
  -2   2  11       25.19       22.38      6.62 o 
  -1   2  11      205.39      200.48      7.81 o 
   0   2  11      106.21      110.70      5.79 o 
   1   2  11      707.49      693.31     21.72 o 
   2   2  11      244.20      229.80      6.72 o 
   3   2  11        0.03        1.43      4.57 o 
   4   2  11       64.12       68.43      5.01 o 
   5   2  11        6.57        7.58      4.68 o 
   6   2  11       22.49       20.07      7.34 o 
   7   2  11        2.12        0.39      6.81 o 
   8   2  11        6.34        2.54     11.89 o 
  -5   3  11        0.06        0.99      9.77 o 
  -4   3  11       60.66       62.26      8.96 o 
  -3   3  11        4.24        5.68      7.87 o 
  -2   3  11      183.69      194.04      9.50 o 
  -1   3  11      258.27      250.58      7.95 o 
   0   3  11       27.14       19.41      5.22 o 
   1   3  11       51.11       55.34      4.90 o 
   2   3  11      142.00      164.40      4.57 o 
   3   3  11      435.74      463.30      6.11 o 
   4   3  11       21.11       19.02      4.87 o 
   5   3  11       19.47       26.69      4.97 o 
   6   3  11       35.26       35.42      6.28 o 
   7   3  11        4.11        6.50      6.99 o 
   8   3  11        9.98       11.70      9.07 o 
  -4   4  11        0.33        1.84      8.60 o 
  -3   4  11      349.42      382.89     15.22 o 
  -2   4  11      419.81      468.78     11.77 o 
  -1   4  11      115.80      136.73      8.36 o 
   0   4  11       62.63       77.62      6.00 o 
   1   4  11       35.46       39.10      4.60 o 
   2   4  11       18.59       11.69      3.79 o 
   3   4  11       14.77        9.91      4.67 o 
   4   4  11       17.42       13.11      4.90 o 
   5   4  11       33.78       20.67      5.33 o 
   6   4  11       23.29       12.88      5.25 o 
   7   4  11        4.32        1.03      7.21 o 
   8   4  11        0.21        1.44     12.51 o 
  -4   5  11        0.26        9.54     19.59 o 
  -3   5  11       93.39      108.62      9.01 o 
  -2   5  11      172.07      173.73      9.15 o 
  -1   5  11       13.00        7.94      6.93 o 
   0   5  11       96.92       88.73      5.25 o 
   1   5  11      112.61      111.70      5.20 o 
   2   5  11       30.60       30.14      4.19 o 
   3   5  11      221.03      235.86      6.83 o 
   4   5  11      167.01      153.91      7.57 o 
   5   5  11        6.78       12.34      6.75 o 
   6   5  11        0.01        4.30      6.01 o 
   7   5  11        6.89        4.63      6.72 o 
   8   5  11        8.07        8.13      9.94 o 
  -4   6  11       19.98       23.17      8.87 o 
  -3   6  11       40.22       33.21      8.62 o 
  -2   6  11       18.97       19.53      7.82 o 
  -1   6  11       33.21       32.21      6.51 o 
   0   6  11        5.84        3.15      4.64 o 
   1   6  11       46.38       49.34      4.91 o 
   2   6  11       50.72       45.03      6.44 o 
   3   6  11       51.64       46.37      6.38 o 
   4   6  11       31.85       24.62      7.10 o 
   5   6  11       10.87       12.22      6.94 o 
   6   6  11        2.28        1.19      6.79 o 
   7   6  11        0.12        1.36      8.52 o 
   8   6  11       26.68       33.85      7.69 o 
  -4   7  11        6.15       12.46     10.74 o 
  -3   7  11        9.69       10.19      8.01 o 
  -2   7  11       77.38       74.07      7.48 o 
  -1   7  11       40.55       43.03      6.03 o 
   0   7  11      116.27      109.31      7.71 o 
   1   7  11       96.56      103.66      6.87 o 
   2   7  11       34.49       25.50      6.96 o 
   3   7  11        5.65        4.64      6.75 o 
   4   7  11        0.05        1.10      7.88 o 
   5   7  11        3.08        2.09      8.08 o 
   6   7  11        0.37        4.75      7.16 o 
   7   7  11        0.86        0.00     10.68 o 
  -3   8  11        4.86        6.24      9.48 o 
  -2   8  11        0.49        0.00     11.35 o 
  -1   8  11        0.35        3.13      7.34 o 
   0   8  11      113.58      107.09      8.51 o 
   1   8  11       13.16        6.86      6.42 o 
   2   8  11       44.88       50.75      7.44 o 
   3   8  11        0.23        2.91      8.42 o 
   4   8  11        3.16        3.24      9.72 o 
   5   8  11        0.72        0.00      9.08 o 
   6   8  11        0.05        8.08     10.79 o 
   7   8  11        5.66        5.59      8.60 o 
  -2   9  11        0.72        1.16      8.62 o 
  -1   9  11       63.38       60.10      7.95 o 
   0   9  11       28.79       28.18      7.59 o 
   1   9  11       79.03       85.55      8.00 o 
   2   9  11       68.82       77.65      7.90 o 
   3   9  11       25.35       32.36      8.68 o 
   4   9  11        9.04       16.48      9.22 o 
   5   9  11        0.03        0.00     10.01 o 
   6   9  11        7.89       12.33     11.18 o 
  -1  10  11        3.33        4.73      7.57 o 
   0  10  11        2.99        9.28      7.67 o 
   1  10  11        4.81        8.18      8.87 o 
   2  10  11        0.47        1.25      8.93 o 
   3  10  11        3.29        5.15      9.03 o 
   4  10  11        5.99       11.97      9.25 o 
   5  10  11        1.22        0.06      9.93 o 
   1  11  11        3.18        1.26      8.73 o 
   2  11  11        0.22        0.11     13.90 o 
   3  11  11        2.82        0.00      8.34 o 
   0  -5  12       26.23       18.09     17.10 o 
   1  -5  12        0.78        0.00     16.85 o 
   3  -5  12        0.49        0.79     16.64 o 
   4  -5  12        6.55       11.94     20.27 o 
  -1  -4  12        7.74        4.64      9.35 o 
   0  -4  12        0.46        8.89     14.73 o 
   1  -4  12       17.42       14.93     15.79 o 
   2  -4  12        0.92        0.28     17.32 o 
   3  -4  12        3.32        6.61     17.93 o 
   4  -4  12        2.45        3.88     15.23 o 
   5  -4  12        2.95       14.86     18.27 o 
  -2  -3  12        5.06        1.45     10.37 o 
  -1  -3  12       13.10        9.99      8.88 o 
   0  -3  12        9.36        3.46      9.74 o 
   1  -3  12        1.44        3.45     13.91 o 
   2  -3  12        1.26        2.49     17.23 o 
   3  -3  12       57.35       61.34     18.07 o 
   4  -3  12        2.74        2.02     14.36 o 
   5  -3  12        4.54        2.08      9.82 o 
   6  -3  12        1.37        2.12      9.78 o 
  -3  -2  12        6.48        5.63     10.35 o 
  -2  -2  12       16.47       12.55      8.94 o 
  -1  -2  12       23.32       30.16      9.19 o 
   0  -2  12       55.33       60.43      9.60 o 
   1  -2  12       15.27       31.86     17.03 o 
   2  -2  12        8.15        0.00     14.18 o 
   3  -2  12        9.68        6.83     14.10 o 
   4  -2  12        0.78        3.48     16.99 o 
   5  -2  12        3.78        0.06      9.76 o 
   6  -2  12        1.04        5.12      9.98 o 
   7  -2  12        0.51        0.00     14.94 o 
  -3  -1  12       47.05       43.93      8.57 o 
  -2  -1  12       50.15       51.59     10.35 o 
  -1  -1  12       50.39       54.81      8.09 o 
   0  -1  12       24.62       19.88      7.96 o 
   1  -1  12        1.78        0.00      9.51 o 
   2  -1  12       11.47        4.55     14.34 o 
   3  -1  12       76.31       88.41     16.15 o 
   4  -1  12       36.77       51.79     17.15 o 
   5  -1  12       80.99       94.73     12.27 o 
   6  -1  12       62.72       86.56     11.23 o 
   7  -1  12        0.04        0.00      9.74 o 
  -3   0  12        9.87        4.02      9.45 o 
  -2   0  12       11.18       10.64      7.59 o 
  -1   0  12        7.29       12.15      8.24 o 
   0   0  12       59.58       55.07      8.31 o 
   1   0  12       44.25       53.20      7.30 o 
   2   0  12      197.52      202.60     10.65 o 
   3   0  12       81.60       71.08     16.45 o 
   4   0  12       33.47       39.01     10.08 o 
   5   0  12       65.02       71.69      8.04 o 
   6   0  12       20.25       23.99      8.22 o 
   7   0  12        2.55        0.64      9.06 o 
  -4   1  12       23.07       14.58     14.83 o 
  -3   1  12       47.92       57.06      9.05 o 
  -2   1  12       87.05      100.02      8.89 o 
  -1   1  12       19.84       29.32      8.00 o 
   0   1  12      124.29      119.74      8.75 o 
   1   1  12        9.47        7.32      7.09 o 
   2   1  12       11.45        5.68      6.92 o 
   3   1  12        3.53        0.56      6.36 o 
   4   1  12        0.03        1.64      6.88 o 
   5   1  12        7.75        7.97      7.62 o 
   6   1  12        8.63        7.23      7.33 o 
   7   1  12        0.82        0.41      7.05 o 
   8   1  12        0.31        2.83      9.36 o 
  -4   2  12        6.75        6.61     10.19 o 
  -3   2  12       53.07       51.48     10.27 o 
  -2   2  12        8.41        6.11      7.87 o 
  -1   2  12       33.92       38.22      8.23 o 
   0   2  12        6.53        5.37      7.15 o 
   1   2  12        0.05        3.09      5.90 o 
   2   2  12       29.93       27.73      6.39 o 
   3   2  12       11.23       12.60      5.30 o 
   4   2  12        1.94        0.00      4.62 o 
   5   2  12        7.98        5.00      6.50 o 
   6   2  12        3.65        0.00      7.88 o 
   7   2  12        0.39        0.00      9.03 o 
   8   2  12        0.01        2.90     11.44 o 
  -4   3  12        1.39       15.06     11.95 o 
  -3   3  12        0.13        3.02      8.42 o 
  -2   3  12       71.38       73.15     10.24 o 
  -1   3  12      261.98      263.64     14.99 o 
   0   3  12      129.71      133.60      8.67 o 
   1   3  12        0.99        2.16      5.31 o 
   2   3  12       91.14      102.20      5.62 o 
   3   3  12      211.73      231.50      6.92 o 
   4   3  12       96.70       84.68      5.37 o 
   5   3  12       36.54       33.60      5.28 o 
   6   3  12        0.25        0.29      7.71 o 
   7   3  12        0.05        2.85     10.11 o 
   8   3  12        0.96        1.31      9.70 o 
  -4   4  12       83.85       77.65     11.35 o 
  -3   4  12       60.82       56.28      9.22 o 
  -2   4  12        9.71        3.00      7.77 o 
  -1   4  12       86.97       87.52      7.84 o 
   0   4  12      111.21      116.21      7.51 o 
   1   4  12       13.01        8.49      4.81 o 
   2   4  12        3.63        9.86      5.13 o 
   3   4  12       32.34       25.31      5.74 o 
   4   4  12        0.08        4.76      5.67 o 
   5   4  12        0.02        0.40      8.05 o 
   6   4  12       14.17       17.15      6.29 o 
   7   4  12        0.92        0.85      7.42 o 
   8   4  12        0.38        6.40     11.65 o 
  -3   5  12       12.25        4.54      8.30 o 
  -2   5  12        8.34        0.63      8.65 o 
  -1   5  12        4.24        1.07      6.98 o 
   0   5  12       36.40       24.57      6.29 o 
   1   5  12        0.92        2.77      4.68 o 
   2   5  12       70.53       65.05      5.00 o 
   3   5  12       54.53       63.06      5.73 o 
   4   5  12       29.43       35.26      6.70 o 
   5   5  12      122.41      130.89      7.90 o 
   6   5  12       31.46       32.31      6.26 o 
   7   5  12        1.71        1.30      9.60 o 
  -3   6  12        0.57        0.00      8.17 o 
  -2   6  12        0.12        0.37      7.57 o 
  -1   6  12       62.37       60.90      7.05 o 
   0   6  12        1.50        2.79      5.50 o 
   1   6  12       46.90       58.51      6.13 o 
   2   6  12       61.84       55.95      6.12 o 
   3   6  12        1.90        1.02      5.47 o 
   4   6  12       14.46        3.84      6.90 o 
   5   6  12        5.27        8.44      6.98 o 
   6   6  12        7.49       13.13      7.57 o 
   7   6  12        2.83        0.00      8.57 o 
  -3   7  12       24.60       26.99     10.25 o 
  -2   7  12        0.76        1.68      7.54 o 
  -1   7  12      112.70      113.31      9.94 o 
   0   7  12        1.04        1.59      6.68 o 
   1   7  12       70.04       67.82      6.65 o 
   2   7  12       46.30       41.89      6.11 o 
   3   7  12        0.00        0.00      6.65 o 
   4   7  12        1.35        0.00      8.24 o 
   5   7  12        2.53        1.74      8.21 o 
   6   7  12       14.71       11.77      7.62 o 
   7   7  12       12.66       19.26     10.94 o 
  -2   8  12       33.93       14.81     10.25 o 
  -1   8  12        6.54        2.20      9.19 o 
   0   8  12        6.74       10.82     11.96 o 
   1   8  12       19.86       17.53      6.59 o 
   2   8  12       32.57       31.78      7.08 o 
   3   8  12        8.58        5.18      7.13 o 
   4   8  12        0.63        1.62      8.40 o 
   5   8  12        0.07        3.40      8.59 o 
   6   8  12        6.94        7.07      8.51 o 
  -1   9  12        5.98        3.77      8.06 o 
   0   9  12        1.51        0.00     17.04 o 
   1   9  12        3.51        2.63      7.35 o 
   2   9  12        1.19       10.30      7.78 o 
   3   9  12        5.27        6.48      6.71 o 
   4   9  12        1.30        3.34      9.34 o 
   5   9  12        6.23        4.68      9.16 o 
   0  10  12       12.64       13.24     11.46 o 
   1  10  12        0.39        1.03      7.68 o 
   2  10  12        0.71        0.64      8.39 o 
   3  10  12        4.84        2.68      8.87 o 
   4  10  12        1.18        0.61      9.00 o 
   2  -4  13        1.72       10.00     19.14 o 
   0  -3  13       10.68       12.50     16.08 o 
   1  -3  13       22.76       20.60     15.30 o 
   2  -3  13        8.84        2.12     18.31 o 
   3  -3  13        9.73       17.22     18.52 o 
   4  -3  13        3.06        2.94     15.16 o 
  -1  -2  13       19.53       21.60      9.49 o 
   0  -2  13        1.60        0.00     10.72 o 
   1  -2  13        0.51        0.00     16.96 o 
   2  -2  13        0.82       19.66     17.54 o 
   3  -2  13        6.80        6.90     17.39 o 
   4  -2  13        2.25       16.30     16.09 o 
   5  -2  13       18.31       25.81     17.51 o 
  -2  -1  13        0.06        1.95     10.37 o 
  -1  -1  13        0.96        6.02      9.79 o 
   0  -1  13        1.62        1.22      9.09 o 
   1  -1  13       14.65        8.68     14.04 o 
   2  -1  13        5.32        0.00     16.76 o 
   3  -1  13       11.19       21.50     16.56 o 
   4  -1  13        9.10        7.74     15.77 o 
   5  -1  13       29.43       29.33     15.40 o 
  -2   0  13        8.89        4.71      8.72 o 
  -1   0  13       18.97       17.41      8.31 o 
   0   0  13        4.11       10.31      8.13 o 
   1   0  13       72.81       83.52     10.41 o 
   2   0  13       80.11      108.18     18.36 o 
   3   0  13       55.00       59.99     16.83 o 
   4   0  13       69.72       84.88     16.93 o 
   5   0  13        5.02        5.09     14.54 o 
   6   0  13        0.03        4.46      8.44 o 
  -2   1  13       43.73       48.31      8.64 o 
  -1   1  13       68.42       72.75      9.10 o 
   0   1  13       61.94       79.38      8.80 o 
   1   1  13       92.06      106.88      9.60 o 
   2   1  13        8.13       10.74      7.57 o 
   3   1  13       24.35       45.88     17.20 o 
   4   1  13       19.38       34.28     15.19 o 
   5   1  13       21.36       20.84     11.53 o 
   6   1  13       20.90       23.92      7.31 o 
   7   1  13        5.39        3.74     11.86 o 
  -2   2  13       61.84       67.72      8.87 o 
  -1   2  13        1.01        3.36      7.79 o 
   0   2  13       22.53       24.21      8.13 o 
   1   2  13        0.00        0.00      6.30 o 
   2   2  13        1.22        2.54      6.59 o 
   3   2  13        3.56        2.75      6.37 o 
   4   2  13       20.47       22.97     10.74 o 
   5   2  13       33.26       28.18      8.30 o 
   6   2  13        4.34        6.87      7.23 o 
   7   2  13       12.04       17.28      7.52 o 
  -2   3  13       22.90       33.88     10.38 o 
  -1   3  13       45.55       47.83      7.82 o 
   0   3  13       93.23       95.85      8.59 o 
   1   3  13       48.76       37.60      6.34 o 
   2   3  13       11.92       10.59      6.65 o 
   3   3  13        2.47        4.57      5.55 o 
   4   3  13       12.82       10.19      5.38 o 
   5   3  13        1.80        2.94      6.48 o 
   6   3  13        0.60        1.04      7.37 o 
   7   3  13        0.01        6.83     11.38 o 
  -2   4  13       13.18       12.91      9.14 o 
  -1   4  13        2.14        8.99      9.36 o 
   0   4  13        4.37        5.43      6.86 o 
   1   4  13       10.62        8.72      6.32 o 
   2   4  13        0.18        2.07      5.08 o 
   3   4  13       22.06       19.41      5.83 o 
   4   4  13        1.49        0.90      6.46 o 
   5   4  13        0.02        1.63      5.22 o 
   6   4  13        4.44        0.00      8.19 o 
   7   4  13        0.61        9.74     11.74 o 
  -2   5  13      110.22      103.63     10.66 o 
  -1   5  13        6.31        9.51      9.22 o 
   0   5  13        7.78        8.35      7.15 o 
   1   5  13        3.21        0.20      6.90 o 
   2   5  13        2.31        7.30      6.95 o 
   3   5  13        1.38        2.38      7.28 o 
   4   5  13       64.68       72.14      8.30 o 
   5   5  13       94.93      103.68      7.74 o 
   6   5  13       22.76       27.15      9.51 o 
   7   5  13        2.48        4.95     10.80 o 
  -2   6  13       19.77       24.56      8.61 o 
  -1   6  13       19.55       19.42      6.70 o 
   0   6  13       59.23       60.50      8.94 o 
   1   6  13       65.87       82.59      7.59 o 
   2   6  13       20.73       22.28      7.07 o 
   3   6  13       19.75       21.33      7.31 o 
   4   6  13       10.70        5.13      8.46 o 
   5   6  13        0.01        2.81      7.31 o 
   6   6  13        1.80        0.00      7.26 o 
  -1   7  13       32.32       38.66      9.45 o 
   0   7  13       58.60       58.15      9.24 o 
   1   7  13       14.83       18.27      6.96 o 
   2   7  13        3.30        0.00      6.00 o 
   3   7  13        1.46        2.19      7.43 o 
   4   7  13        0.41        3.29     11.03 o 
   5   7  13        6.72        3.79      8.52 o 
   6   7  13       43.53       54.88      8.50 o 
   0   8  13        5.23        4.01      8.04 o 
   1   8  13        5.62        0.00      7.06 o 
   2   8  13        6.73        5.66      6.37 o 
   3   8  13        0.87        0.76      7.06 o 
   4   8  13        4.56        3.04      7.18 o 
   5   8  13        7.25        5.63      7.94 o 
   1   9  13        0.89        4.38      8.75 o 
   2   9  13        1.72        3.65      7.36 o 
   3   9  13        0.37        0.14      7.29 o 
   4   9  13       24.88       26.95      8.26 o 
   2  -2  14       10.17       17.08     18.92 o 
   3  -2  14       66.77       66.81     19.80 o 
   0  -1  14        2.49        0.00      9.87 o 
   1  -1  14       63.73       64.60     19.51 o 
   2  -1  14        2.77        1.19     17.67 o 
   3  -1  14        7.73        6.16     18.31 o 
   4  -1  14        2.77        7.65     15.69 o 
   0   0  14        1.08        0.61     10.42 o 
   1   0  14        9.90        8.53     15.36 o 
   3   0  14        0.62        0.00     17.48 o 
   4   0  14        0.02        0.00     16.71 o 
   5   0  14        0.02        0.00     16.80 o 
  -1   1  14       30.70       32.73      8.57 o 
   0   1  14       40.80       47.83      8.96 o 
   1   1  14       60.21       55.66      9.94 o 
   2   1  14       25.51       25.20     11.17 o 
   3   1  14       20.77       30.01     11.91 o 
   4   1  14        6.46        5.60     11.33 o 
   5   1  14       10.82       14.35     11.87 o 
  -1   2  14       26.28       28.89      8.56 o 
   0   2  14       10.55        7.91      9.10 o 
   1   2  14        0.01        0.00      6.93 o 
   2   2  14        6.24        7.57      7.88 o 
   3   2  14       20.26       24.20     11.54 o 
   4   2  14       75.45       90.90     11.61 o 
   5   2  14       24.82       39.00     11.64 o 
   6   2  14        6.88        9.34     15.68 o 
  -1   3  14       26.15       27.67      8.34 o 
   0   3  14       64.32       77.64      8.39 o 
   1   3  14       13.32       18.10      6.33 o 
   2   3  14       13.94       12.86      6.89 o 
   3   3  14       96.32      113.82      7.77 o 
   4   3  14        3.21        6.95     14.45 o 
   5   3  14        0.56        0.00     16.18 o 
   6   3  14        0.36        5.08     11.55 o 
  -1   4  14       25.96       25.96     10.55 o 
   0   4  14       36.74       62.90      8.80 o 
   1   4  14        3.65        8.05      6.61 o 
   2   4  14        3.54        1.88      7.85 o 
   3   4  14       41.55       47.18      6.45 o 
   4   4  14        9.62        7.63      6.21 o 
   5   4  14        7.45       16.72     12.32 o 
   6   4  14        1.95        3.86     15.65 o 
  -1   5  14        0.42        3.79     17.68 o 
   0   5  14        2.00        7.42      7.72 o 
   1   5  14        0.14        2.73     13.98 o 
   2   5  14        1.15        1.02      8.16 o 
   3   5  14        1.79        4.97      6.80 o 
   4   5  14        4.38        5.54     15.02 o 
   5   5  14       15.93       22.84     11.96 o 
   0   6  14        4.58        5.52     10.41 o 
   1   6  14        0.93        1.86     11.48 o 
   2   6  14        1.88        5.65      8.04 o 
   3   6  14        6.40        5.94      6.82 o 
   4   6  14        1.81        0.00      8.34 o 
   5   6  14        6.61        5.12      8.92 o 
   1   7  14       10.33       12.04      8.36 o 
   2   7  14       13.90       12.06      8.24 o 
   3   7  14        3.14        5.95      7.60 o 
   4   7  14        0.88        0.00     10.23 o 
   2   2  15       15.88       11.05     18.09 o 
   3   2  15        6.76        3.01     11.34 o 
   2   3  15       97.65      119.25     13.09 o 
   3   3  15        1.12        6.59     18.43 o 
   2   4  15       30.85       41.01      9.65 o 
   3   4  15        6.72        2.68      9.02 o 
                                                 
